# Supplementary material for: Genotype to phenotype: Diet-by-mitochondrial DNA haplotype interactions drive metabolic flexibility and organismal fitness
Source: PLoS Genet. 2018 Nov 6;14(11):e1007735. doi: 10.1371/journal.pgen.1007735 (PMC6219761; doi:10.1371/journal.pgen.1007735)
Supplement: S2 Table — RNA-seq results for Dahomey vs Alstonville with FDR< 0.05 (A) 1:2 P:C diet (B) 1:16 P:C diet. Positive fold change indicates up-regulated in Dahomey, while negative fold change indicates up-regulated in Alstonville. (XLSX) [file pgen.1007735.s009.xlsx]

## Sheet: A
GeneID	Symbol	Length	chr	type	description	logFC	AveExpr	t	P.Value	FDR
39991	CG7408	3171	3L	protein-coding	CG7408 gene product ...	0.767605	5.10062	10.119	1.70848e-07	0.00153655
40072	CG11619	2419	3L	protein-coding	CG11619 gene product...	1.6388	1.72421	9.53323	3.38348e-07	0.00153655
37056	CG14495	1035	2R	protein-coding	CG14495 gene product...	1.18985	3.1105	9.47783	3.6154e-07	0.00153655
36297	CG18343	630	2R	protein-coding	CG18343 gene product...	0.981083	4.89949	9.17614	5.21491e-07	0.00166225
37106	GstE1	831	2R	protein-coding	Glutathione S transf...	1.3614	4.44632	8.66983	1.10891e-06	0.00260745
40861	sas	6166	3R	protein-coding	stranded at second	-0.581468	6.89471	-8.43066	1.34225e-06	0.00260745
37446	Acox57D-d	2252	2R	protein-coding	acyl-Coenzyme A oxid...	-1.02655	4.78051	-8.33365	1.5247e-06	0.00260745
40539	CG9766	1502	3R	protein-coding	CG9766 gene product ...	-2.21033	0.939866	-8.24883	1.7059e-06	0.00260745
19835567	CR45018	4000	X	ncRNA	ncRNA	-0.830103	4.04366	-8.17901	1.87225e-06	0.00260745
36318	Cyp6t3	1694	2R	protein-coding	CG8457 gene product ...	1.44335	3.04273	8.11316	2.04506e-06	0.00260745
5740297	CG34256	762	3L	protein-coding	CG34256 gene product...	2.02382	-0.172186	7.81939	3.05078e-06	0.00310906
32674	RSG7	5496	X	protein-coding	Regulator of G-prote...	0.880184	2.85878	7.77388	3.24879e-06	0.00310906
31598	l(1)G0148	3103	X	protein-coding	lethal (1) G0148	-1.11631	5.42273	-7.82468	3.35869e-06	0.00310906
40629	CG1113	1992	3R	protein-coding	CG1113 gene product ...	1.68638	0.881043	7.73813	3.41387e-06	0.00310906
19893532	trnY	66	MT	tRNA	tRNA	2.28747	-0.75207	7.61731	4.0411e-06	0.00322523
12797900	CR43460	1105	3R	ncRNA	ncRNA	2.59455	-0.760761	7.60005	4.14029e-06	0.00322523
246458	NT5E-2	2062	2R	protein-coding	Ecto-5'-nucleotidase...	2.60793	5.10276	8.48707	4.30031e-06	0.00322523
36317	Cyp6g2	1989	2R	protein-coding	CG8859 gene product ...	-1.10379	1.79108	-7.32347	6.13644e-06	0.00434665
246456	CG30098	809	2R	protein-coding	CG30098 gene product...	4.02442	-3.05976	7.17071	7.6576e-06	0.00513866
38842	CG8539	1538	3L	protein-coding	CG8539 gene product ...	2.61115	1.11013	7.18782	8.2439e-06	0.00525549
3346208	dpr3	3160	2L	protein-coding	CG33516 gene product...	1.11855	1.38829	7.08009	8.745e-06	0.00530947
38850	frac	5438	3L	protein-coding	faulty attraction	1.55892	5.70302	7.47719	9.58671e-06	0.00555593
35505	scaf	3462	2R	protein-coding	scarface	-0.716656	6.65095	-6.77803	1.37194e-05	0.00760532
41259	CG6293	2601	3R	protein-coding	CG6293 gene product ...	1.40639	2.89596	6.76156	1.52874e-05	0.00807441
37548	wdp	3391	2R	protein-coding	windpipe	-0.589484	8.04525	-6.68362	1.58322e-05	0.00807441
42852	Hsp68	2231	3R	protein-coding	Heat shock protein 6...	-1.40959	6.71032	-6.9836	1.81633e-05	0.00890701
33419	Axud1	4318	2L	protein-coding	CG4272 gene product ...	0.455826	5.13114	6.51818	2.04081e-05	0.00963715
37020	CG6401	1872	2R	protein-coding	CG6401 gene product ...	0.719914	2.35268	6.48379	2.1524e-05	0.00980109
19835998	CG45061	493	X	protein-coding	CG45061 gene product...	-1.51884	1.48762	-6.3756	2.54752e-05	0.010844
37110	GstE5	734	2R	protein-coding	Glutathione S transf...	1.50993	2.62905	6.45169	2.55152e-05	0.010844
35970	Pdk	3164	2R	protein-coding	Pyruvate dehydrogena...	-1.12648	7.41589	-6.49034	2.96468e-05	0.0114442
37358	CG9993	1802	2R	protein-coding	CG9993 gene product ...	2.81913	2.82338	6.8206	2.99851e-05	0.0114442
37018	CG34195	1184	2R	protein-coding	CG34195 gene product...	0.914667	1.5598	6.26727	3.02068e-05	0.0114442
33923	CG11319	8072	2L	protein-coding	CG11319 gene product...	0.678352	3.67614	6.26079	3.05179e-05	0.0114442
39355	obst-G	962	3L	protein-coding	obstructor-G	0.619017	4.63643	6.21432	3.28493e-05	0.0119665
40381	Est-Q	1827	3L	protein-coding	Esterase Q	-0.955399	5.60051	-6.22753	3.75366e-05	0.012937
40080	CG6812	2062	3L	protein-coding	CG6812 gene product ...	-0.829569	5.30467	-6.14601	3.75426e-05	0.012937
34348	CG4839	6512	2L	protein-coding	CG4839 gene product ...	0.749663	6.35383	6.10237	3.92715e-05	0.0131766
50290	CG14132	894	3L	protein-coding	CG14132 gene product...	-0.705405	5.78386	-6.06753	4.15307e-05	0.0135773
43648	Npc2g	659	3R	protein-coding	Niemann-Pick type C-...	-0.499692	5.97147	-5.94865	5.03268e-05	0.0160417
53501	Ugt86Dj	1737	3R	protein-coding	CG15902 gene product...	0.505683	4.0029	5.90537	5.39992e-05	0.0161469
37113	GstE8	1122	2R	protein-coding	Glutathione S transf...	-0.726939	3.69585	-5.90443	5.40821e-05	0.0161469
39897	Cpr73D	2158	3L	protein-coding	Cuticular protein 73...	1.59621	-1.27815	5.9002	5.44562e-05	0.0161469
246633	CG30471	2435	2R	protein-coding	CG30471 gene product...	1.94692	0.117977	5.87824	5.64441e-05	0.016356
10178961	CG42808	640	2R	protein-coding	CG42808 gene product...	-1.2224	4.19751	-5.95989	6.72467e-05	0.0190436
36930	CG15611	1759	2R	protein-coding	CG15611 gene product...	-0.528925	5.41757	-5.75855	6.87061e-05	0.0190436
38639	lin-28	1152	3L	protein-coding	CG17334 gene product...	1.19022	-0.0454939	5.74019	7.08226e-05	0.0192125
48583	Hsp70Bc	2386	3R	protein-coding	Heat-shock-protein-7...	-2.64426	1.14456	-5.87538	7.61407e-05	0.0202249
246393	CG30016	446	2R	protein-coding	CG30016 gene product...	0.98391	2.77728	5.55034	9.7183e-05	0.0250469
53503	Ugt86Dh	2032	3R	protein-coding	CG4772 gene product ...	0.488005	4.73118	5.54401	9.82231e-05	0.0250469
3771875	CG33920	543	3R	protein-coding	CG33920 gene product...	1.34471	-0.959122	5.49829	0.000106083	0.0263164
12798479	CR43275	777	2R	pseudo	pseudo	-1.71405	3.482	-5.8085	0.00010733	0.0263164
326130	CG31272	2102	3R	protein-coding	CG31272 gene product...	-0.799672	4.58176	-5.48521	0.000110678	0.0266254
3885597	CG34005	694	2R	protein-coding	CG34005 gene product...	1.1014	0.568075	5.43418	0.000118236	0.0279168
48581	Hsp70Aa	2382	3R	protein-coding	Heat-shock-protein-7...	-2.86109	3.26891	-5.92511	0.000122027	0.028288
246629	CG30466	2158	2R	protein-coding	CG30466 gene product...	0.621256	2.54838	5.38559	0.000128415	0.0292372
45249	Ef1beta	960	2R	protein-coding	Elongation factor 1 ...	-0.405686	8.78318	-5.37138	0.000131562	0.0294282
32841	Aats-his	2862	X	protein-coding	Histidyl-tRNA synthe...	-0.393535	5.99668	-5.35053	0.000136325	0.0297062
36961	mthl3	2504	2R	protein-coding	methuselah-like 3	-0.705927	6.81153	-5.35894	0.000137464	0.0297062
41359	CG17734	1317	3R	protein-coding	CG17734 gene product...	-0.474318	5.83096	-5.32006	0.000143617	0.029864
35814	CG2121	2107	2R	protein-coding	CG2121 gene product ...	-0.745245	4.01626	-5.31992	0.000143652	0.029864
36216	zetaTry	947	2R	protein-coding	zetaTrypsin	-0.546798	4.53452	-5.31357	0.000145221	0.029864
31815	CG12075	4917	X	protein-coding	CG12075 gene product...	-0.522491	5.77123	-5.29767	0.000149232	0.0302017
40241	CG5618	2269	3L	protein-coding	CG5618 gene product ...	-0.429951	5.17969	-5.28814	0.000151694	0.0302202
40037	Cyp12c1	1884	3L	protein-coding	CG4120 gene product ...	1.24956	4.5214	5.50917	0.000155132	0.0304297
5740130	CG34454	603	3L	protein-coding	CG34454 gene product...	-1.53586	1.57907	-5.21306	0.000175844	0.0339699
37544	Oatp58Db	2181	2R	protein-coding	Organic anion transp...	-1.10558	3.23754	-5.24409	0.000185497	0.0345468
32146	CG15739	1529	X	protein-coding	CG15739 gene product...	1.02333	4.61239	5.30749	0.000186348	0.0345468
43256	spz	2364	3R	protein-coding	spatzle	-0.525618	4.54408	-5.16694	0.000186959	0.0345468
12798219	CR43493	2088	X	ncRNA	ncRNA	0.973574	2.70995	5.13405	0.00019794	0.0360533
12798330	CG43110	8272	2R	protein-coding	CG43110 gene product...	1.23888	4.0434	5.29818	0.000210398	0.0371385
117353	Cct1	3257	3L	protein-coding	CTP:phosphocholine c...	-0.569844	6.76901	-5.09277	0.000212681	0.0371385
3885587	CG33465	1610	2R	protein-coding	CG33465 gene product...	3.29492	1.40176	5.40852	0.000214365	0.0371385
3771779	CG18003	1322	2R	protein-coding	CG18003 gene product...	-0.826264	5.08926	-5.15194	0.000215549	0.0371385
34059	CG7179	2226	2L	protein-coding	CG7179 gene product ...	1.72039	0.477117	5.0651	0.0002232	0.0379308
36162	Obp47a	498	2R	protein-coding	Odorant-binding prot...	-2.56088	0.105145	-5.10646	0.000226098	0.0379308
36098	Prx2540-2	856	2R	protein-coding	Peroxiredoxin 2540-2	-1.77746	2.61491	-5.26884	0.000230976	0.0381716
35837	Cyp6a13	1649	2R	protein-coding	CG2397 gene product ...	-0.730773	5.25141	-5.0667	0.000234108	0.0381716
44110	Mgstl	1183	X	protein-coding	Microsomal glutathio...	-0.572668	5.25863	-5.03197	0.000236514	0.0381716
31061	CG11384	2159	X	protein-coding	CG11384 gene product...	0.796435	2.18282	5.00853	0.000246435	0.0392755
246624	CG30458	614	2R	protein-coding	CG30458 gene product...	-2.13937	-1.36286	-4.99241	0.000253507	0.0396919
36235	CG7763	892	2R	protein-coding	CG7763 gene product ...	-1.2524	2.57048	-5.04434	0.00025834	0.0396919
2768980	Muc68Ca	9524	3L	protein-coding	Mucin 68Ca	1.13031	7.78771	5.2165	0.000258387	0.0396919
2768917	CG33301	1563	2L	protein-coding	CG33301 gene product...	-1.33156	4.43242	-5.2156	0.000266144	0.0401699
38819	Sec63	2944	3L	protein-coding	Sec63 ortholog (S. c...	-0.291477	7.30488	-4.96123	0.0002678	0.0401699
32817	CrebB	5082	X	protein-coding	Cyclic-AMP response ...	-0.398424	6.11032	-4.93184	0.000282034	0.0418132
40094	Bet1	987	3L	protein-coding	BET1 ortholog (S. ce...	-0.392991	4.19329	-4.90172	0.000297448	0.0433466
2768666	Sp212	1681	3R	protein-coding	Serine-peptidase 212	-1.03973	3.82398	-5.01029	0.000299176	0.0433466
35898	CG8229	2288	2R	protein-coding	CG8229 gene product ...	-0.517914	4.64605	-4.87757	0.000310442	0.0441692
117347	Gr39b	1110	2L	protein-coding	Gustatory receptor 3...	1.96798	-2.62232	4.87513	0.000311783	0.0441692
33924	CG11050	2405	2L	protein-coding	CG11050 gene product...	-0.43821	6.3059	-4.86076	0.000319832	0.0448116
33176	CG42399	5305	2L	protein-coding	CG42399 gene product...	0.516655	2.40215	4.82488	0.000340877	0.0472411
5740761	CG34445	527	2R	protein-coding	CG34445 gene product...	-0.673976	2.14489	-4.8025	0.000354734	0.0486328

## Sheet: B
GeneID	Symbol	Length	chr	type	description	logFC	AveExpr	t	P.Value	adj.P.Val
43204	TwdlO	807	3R	protein-coding	TweedleO	-9.07281	0.116546	-17.1874	3.77641e-10	4.81493e-06
33570	CG15414	1402	2L	protein-coding	CG15414 gene product...	-1.83993	4.49602	-13.7501	4.52187e-09	2.88269e-05
42655	CG5326	1694	3R	protein-coding	CG5326 gene product ...	-1.43519	3.62865	-12.3415	1.65866e-08	7.04931e-05
43207	TwdlN	1088	3R	protein-coding	TweedleN	-5.18097	-1.76397	-11.6453	3.30749e-08	8.4341e-05
39269	Ir68a	2443	3L	protein-coding	Ionotropic receptor ...	3.38192	0.117448	11.8148	2.7872e-08	8.4341e-05
2768678	CG33337	2127	3R	protein-coding	CG33337 gene product...	-2.76746	4.16583	-11.9489	5.48052e-08	0.000116461
326223	Twdlalpha	1354	X	protein-coding	Tweedlealpha	-3.31948	1.15165	-10.651	9.43385e-08	0.000150352
40539	CG9766	1502	3R	protein-coding	CG9766 gene product ...	-3.16992	0.939866	-10.6648	9.29182e-08	0.000150352
32737	stas	3148	X	protein-coding	Stasimon	-0.998963	5.6197	-10.4474	1.1807e-07	0.000167266
33176	CG42399	5305	2L	protein-coding	CG42399 gene product...	1.21826	2.40215	10.2565	1.462e-07	0.000186405
31862	CG15369	542	X	protein-coding	CG15369 gene product...	4.65879	3.12872	11.1428	2.62168e-07	0.000303876
40511	CG11131	1379	3L	protein-coding	CG11131 gene product...	-2.37544	4.23956	-10.0218	3.98287e-07	0.000372844
38639	lin-28	1152	3L	protein-coding	CG17334 gene product...	-2.16801	-0.0454939	-9.42607	3.84746e-07	0.000372844
40118	CG9451	1592	3L	protein-coding	CG9451 gene product ...	-2.11697	4.28716	-9.83642	4.09398e-07	0.000372844
39992	CG5506	661	3L	protein-coding	CG5506 gene product ...	-1.28312	8.23818	-9.03539	6.32796e-07	0.000391843
41783	kibra	5750	3R	protein-coding	kibra ortholog	-0.912201	5.91934	-9.12949	5.52327e-07	0.000391843
38145	scf	1600	3L	protein-coding	supercoiling factor	-0.876166	6.3323	-9.10202	5.71398e-07	0.000391843
36477	CG4734	1011	2R	protein-coding	CG4734 gene product ...	1.18253	9.10793	9.15953	5.32254e-07	0.000391843
19835535	CR45315	506	2R	pseudo	pseudo	2.7366	-0.510583	9.04146	6.1595e-07	0.000391843
19835941	CR45234	761	3L	ncRNA	ncRNA	3.50184	-2.53666	9.00396	6.45388e-07	0.000391843
19835532	CR44510	757	3L	ncRNA	ncRNA	4.78403	-2.20646	9.02857	6.25907e-07	0.000391843
34021	CG5261	2451	2L	protein-coding	CG5261 gene product ...	-0.884069	7.38564	-8.89297	7.41659e-07	0.000429825
36484	AttC	900	2R	protein-coding	Attacin-C	-3.56957	3.89285	-9.83636	9.14328e-07	0.000506856
38386	CG14957	423	3L	protein-coding	CG14957 gene product...	-1.40555	4.49746	-8.62628	1.08497e-06	0.000528609
33601	CG43707	8942	2L	protein-coding	CG43707 gene product...	-0.972902	3.19995	-8.5151	1.20233e-06	0.000528609
33991	Mnn1	5292	2L	protein-coding	Menin 1	-0.667447	5.58844	-8.52554	1.18614e-06	0.000528609
50392	schlank	2487	X	protein-coding	CG3576 gene product ...	-0.652394	7.41576	-8.51656	1.20004e-06	0.000528609
32994	vfl	10605	X	protein-coding	vielfaltig	1.11079	5.69834	8.61271	1.0597e-06	0.000528609
35022	CG6012	1041	2L	protein-coding	CG6012 gene product ...	2.92164	2.06827	8.89825	1.00546e-06	0.000528609
41170	Dh44	2402	3R	protein-coding	Diuretic hormone 44	-1.04142	2.91669	-8.3519	1.48844e-06	0.000632588
32015	feo	2424	X	protein-coding	fascetto	1.70287	4.07793	8.49344	1.59981e-06	0.000657985
39850	spd-2	3686	3L	protein-coding	spindle defective 2	1.49275	3.42215	8.25685	1.68781e-06	0.000672488
43203	TwdlL	1066	3R	protein-coding	TweedleL	-4.68264	-1.87072	-8.19531	1.83193e-06	0.00070779
326170	CG31886	3002	2L	protein-coding	CG31886 gene product...	-1.0868	4.90326	-8.1211	2.02335e-06	0.000737076
45248	Nckx30C	9704	2L	protein-coding	CG18660 gene product...	-0.651305	4.35499	-8.1281	2.00441e-06	0.000737076
246513	CG30197	481	2R	protein-coding	CG30197 gene product...	-0.574827	4.4491	-8.09142	2.10575e-06	0.000742352
40975	ato	1223	3R	protein-coding	atonal	4.37404	-0.483154	8.08242	2.15428e-06	0.000742352
33916	eya	3690	2L	protein-coding	eyes absent	1.56142	2.93417	8.05242	2.21953e-06	0.000744712
33405	CG4267	2182	2L	protein-coding	CG4267 gene product ...	-0.694872	5.53953	-8.01922	2.32151e-06	0.000758956
45017	Lcp65Af	519	3L	protein-coding	CG10533 gene product...	-3.20584	-0.533797	-7.90521	2.71149e-06	0.000763081
34144	CG14275	976	2L	protein-coding	CG14275 gene product...	-2.12581	3.83052	-8.35254	2.75308e-06	0.000763081
32089	Sk1	2852	X	protein-coding	Sphingosine kinase 1	-1.30019	5.35469	-8.01808	2.64449e-06	0.000763081
31078	CG11409	4720	X	protein-coding	CG11409 gene product...	-1.14947	2.61814	-7.91217	2.68582e-06	0.000763081
31907	l(1)G0232	7118	X	protein-coding	lethal (1) G0232	-0.817003	6.91878	-7.94994	2.55079e-06	0.000763081
33291	CG4577	2707	2L	protein-coding	CG4577 gene product ...	-0.72812	5.01923	-7.92146	2.6519e-06	0.000763081
46234	fbl	3513	3L	protein-coding	fumble	-0.653615	6.79636	-7.91546	2.67376e-06	0.000763081
12797900	CR43460	1105	3R	ncRNA	ncRNA	2.97625	-0.760761	7.8595	2.88692e-06	0.000783153
2768969	CG33267	742	3L	protein-coding	CG33267 gene product...	2.73292	1.62087	7.90129	3.05984e-06	0.00081277
36056	CG2269	4037	2R	protein-coding	CG2269 gene product ...	-0.689279	5.21736	-7.78705	3.19013e-06	0.000830084
37521	Vrp1	5242	2R	protein-coding	Verprolin 1	-0.644127	6.41023	-7.71472	3.5268e-06	0.00084248
45249	Ef1beta	960	2R	protein-coding	Elongation factor 1 ...	-0.643443	8.78318	-7.68026	3.70031e-06	0.00084248
33599	Shaw	5000	2L	protein-coding	Shaker cognate w	-0.64072	4.12694	-7.75026	3.35691e-06	0.00084248
34500	porin	2858	2L	protein-coding	CG6647 gene product ...	-0.567936	8.95273	-7.68664	3.66751e-06	0.00084248
33277	IA-2	10257	2L	protein-coding	IA-2 ortholog	-0.508716	7.73267	-7.69544	3.62279e-06	0.00084248
39024	CG5653	1463	3L	protein-coding	CG5653 gene product ...	3.24377	-0.96773	7.72893	3.45778e-06	0.00084248
41066	osk	2869	3R	protein-coding	oskar	6.24161	-2.27179	7.74159	3.52e-06	0.00084248
36961	mthl3	2504	2R	protein-coding	methuselah-like 3	-1.12241	6.81153	-7.6814	3.84818e-06	0.000846639
37479	CngB	3399	2R	protein-coding	Cyclic nucleotide-ga...	-0.789955	3.90038	-7.64513	3.88655e-06	0.000846639
43150	E(spl)mdelta-HLH	1013	3R	protein-coding	Enhancer of split md...	3.10751	0.667186	7.64525	3.91778e-06	0.000846639
43201	TwdlP	757	3R	protein-coding	TweedleP	-2.98872	0.12439	-7.54596	4.46812e-06	0.000904263
39785	CG13067	564	3L	protein-coding	CG13067 gene product...	-1.636	4.46763	-7.85089	4.38416e-06	0.000904263
32874	CG42450	8896	X	protein-coding	CG42450 gene product...	-0.786948	4.44746	-7.54967	4.44474e-06	0.000904263
31696	Nek2	2581	X	protein-coding	CG17256 gene product...	2.1725	1.53499	7.57655	4.27942e-06	0.000904263
40437	CG7442	2085	3L	protein-coding	CG7442 gene product ...	-1.15635	3.82051	-7.50889	4.70863e-06	0.000905407
39054	Rdl	8994	3L	protein-coding	Resistant to dieldri...	-0.667661	4.25639	-7.51534	4.66579e-06	0.000905407
36583	Hsc70-5	2922	2R	protein-coding	Heat shock protein c...	-0.574447	7.57632	-7.50156	4.75783e-06	0.000905407
35522	BubR1	4626	2R	protein-coding	Bub1-related kinase	1.11068	4.10839	7.52109	4.628e-06	0.000905407
14462614	CG43666	1023	2R	protein-coding	CG43666 gene product...	-3.0737	-2.6906	-7.35888	5.83181e-06	0.000948964
38072	Kah	2825	3L	protein-coding	Kahuli	-2.21502	3.33346	-7.84017	5.29214e-06	0.000948964
40754	NPFR	3214	3R	protein-coding	Neuropeptide F recep...	-1.04948	1.23813	-7.33622	6.02486e-06	0.000948964
35286	sNPF	2447	2L	protein-coding	short neuropeptide F...	-0.937915	3.2376	-7.34646	5.93677e-06	0.000948964
39355	obst-G	962	3L	protein-coding	obstructor-G	-0.815608	4.63643	-7.38146	5.64599e-06	0.000948964
43453	CG14509	4726	3R	protein-coding	CG14509 gene product...	-0.752927	3.46614	-7.39705	5.52137e-06	0.000948964
32797	Frq1	5732	X	protein-coding	Frequenin 1	-0.708747	3.91095	-7.33982	5.99374e-06	0.000948964
34109	CG8552	6996	2L	protein-coding	CG8552 gene product ...	-0.663548	7.81173	-7.33577	6.02871e-06	0.000948964
41136	RhoL	1412	3R	protein-coding	Rho-like	-0.585836	6.52294	-7.36875	5.74985e-06	0.000948964
36255	pyr	3212	2R	protein-coding	pyramus	-0.583906	4.52986	-7.35987	5.82355e-06	0.000948964
39284	chrb	5960	3L	protein-coding	charybde	-0.580915	6.44156	-7.44727	5.13942e-06	0.000948964
39697	CG7372	4172	3L	protein-coding	CG7372 gene product ...	0.87073	4.60756	7.44602	5.14858e-06	0.000948964
35254	msb1l	1366	2L	protein-coding	CG10364 gene product...	1.58782	2.90129	7.4163	5.52538e-06	0.000948964
41454	CG3397	1187	3R	protein-coding	CG3397 gene product ...	4.89212	2.14598	8.26907	5.40275e-06	0.000948964
32591	CG3679	3215	X	protein-coding	CG3679 gene product ...	1.26216	2.93708	7.31979	6.16901e-06	0.000959206
42803	Hmgcr	3818	3R	protein-coding	HMG Coenzyme A reduc...	-0.691963	5.82144	-7.30363	6.3144e-06	0.00096498
42063	kuk	2433	3R	protein-coding	kugelkern	1.51805	5.6447	7.62156	6.35751e-06	0.00096498
31406	l(1)G0334	2151	X	protein-coding	lethal (1) G0334	-0.572409	7.1163	-7.27361	6.59427e-06	0.00098914
42924	CG13618	1021	3R	protein-coding	CG13618 gene product...	-2.54662	1.16173	-7.20522	7.34805e-06	0.000996677
42800	CG10232	1864	3R	protein-coding	CG10232 gene product...	-1.65179	2.65205	-7.23653	7.15024e-06	0.000996677
43105	LpR2	5510	3R	protein-coding	Lipophorin receptor ...	-0.912998	6.20991	-7.22021	7.12497e-06	0.000996677
34779	CG9008	2194	2L	protein-coding	CG9008 gene product ...	-0.800533	5.76874	-7.24034	6.91979e-06	0.000996677
39063	PGRP-LC	3619	3L	protein-coding	Peptidoglycan recogn...	-0.748533	5.80429	-7.20325	7.30285e-06	0.000996677
38750	CG10103	1729	3L	protein-coding	CG10103 gene product...	-0.704292	6.4593	-7.20592	7.27456e-06	0.000996677
38831	Rac2	1542	3L	protein-coding	CG8556 gene product ...	-0.568896	6.59168	-7.23188	7.00523e-06	0.000996677
35649	Incenp	2838	2R	protein-coding	Inner centromere pro...	1.28427	4.66206	7.29408	7.27898e-06	0.000996677
36318	Cyp6t3	1694	2R	protein-coding	CG8457 gene product ...	1.42596	3.04273	7.22598	7.06547e-06	0.000996677
40129	Shal	4606	3L	protein-coding	Shaker cognate l	-0.74624	3.66641	-7.17152	7.64849e-06	0.00102651
40016	skl	1382	3L	protein-coding	sickle	1.59364	0.252216	7.14122	7.99477e-06	0.00106181
32713	CG10598	1711	X	protein-coding	CG10598 gene product...	-4.68329	-2.24607	-7.06451	8.94786e-06	0.00108653
41087	Rel	3499	3R	protein-coding	Relish	-1.21159	7.70314	-7.20946	8.76207e-06	0.00108653
53431	Best1	3314	3R	protein-coding	Bestrophin 1	-0.737304	5.8048	-7.07476	8.81387e-06	0.00108653
42124	CG14322	5917	3R	protein-coding	CG14322 gene product...	-0.69069	4.66595	-7.11058	8.36187e-06	0.00108653
33939	Nhe3	4553	2L	protein-coding	Na[+]/H[+] hydrogen ...	-0.607186	6.79854	-7.11812	8.26995e-06	0.00108653
38928	cert	2900	3L	protein-coding	ceramide transfer pr...	-0.584854	6.73068	-7.06547	8.93521e-06	0.00108653
42946	asp	6338	3R	protein-coding	abnormal spindle	1.70057	4.15492	7.38538	8.70767e-06	0.00108653
33127	Cyp6t1	1785	X	protein-coding	CG1644 gene product ...	2.02482	1.97953	7.10378	8.71369e-06	0.00108653
42711	Or94a	1164	3R	protein-coding	Odorant receptor 94a	3.31177	-2.76194	7.08738	8.65176e-06	0.00108653
3355084	Snap25	2282	3L	protein-coding	Synaptosomal-associa...	-0.774037	2.9753	-7.05135	9.12317e-06	0.00108711
38135	Klp61F	3871	3L	protein-coding	Kinesin-like protein...	1.40001	4.18522	7.18506	9.09509e-06	0.00108711
36357	CG8520	2134	2R	protein-coding	CG8520 gene product ...	-0.610684	4.82776	-7.04033	9.2727e-06	0.00109469
35306	RtGEF	8609	2L	protein-coding	Rho-type guanine nuc...	-0.543511	6.0611	-7.03383	9.36206e-06	0.0010951
43011	fd96Cb	1088	3R	protein-coding	forkhead domain 96Cb	3.42561	1.63403	7.38104	9.69143e-06	0.00112332
37295	CG11788	1429	2R	protein-coding	CG11788 gene product...	0.812493	2.30099	6.99055	9.98136e-06	0.00114651
34968	fzy	1996	2L	protein-coding	fizzy	1.66208	3.59407	7.19269	1.01064e-05	0.00115051
50424	Muc26B	1670	2L	protein-coding	Mucin 26B	-0.653569	9.6049	-6.96443	1.03761e-05	0.00117075
19893558	ND1	939	MT	protein-coding	NADH dehydrogenase s...	-0.683675	9.85735	-6.9479	1.06342e-05	0.00117901
35813	pdm3	5381	2R	protein-coding	pou domain motif 3	1.52435	4.10849	7.15796	1.06166e-05	0.00117901
40261	mRpL15	1029	3L	protein-coding	mitochondrial riboso...	-0.705818	3.63471	-6.9301	1.092e-05	0.00119007
43158	E(spl)m5-HLH	882	3R	protein-coding	Enhancer of split m5...	2.84688	-1.79031	6.93006	1.09206e-05	0.00119007
35929	CG18659	4122	2R	protein-coding	CG18659 gene product...	-0.820301	6.68901	-6.91621	1.11486e-05	0.00120461
39790	CG13047	639	3L	protein-coding	CG13047 gene product...	-2.82133	-1.18013	-6.88794	1.16298e-05	0.00121541
33814	rau	2268	2L	protein-coding	CG8965 gene product ...	-1.02608	2.61225	-6.89121	1.15729e-05	0.00121541
43604	hdc	15063	3R	protein-coding	headcase	0.922844	7.43191	6.89951	1.14302e-05	0.00121541
43833	toy	3921	4	protein-coding	twin of eyeless	1.06192	3.75345	6.89776	1.14601e-05	0.00121541
34222	rost	1671	2L	protein-coding	rolling stone	-1.52783	4.38895	-7.09188	1.2413e-05	0.00122968
32399	CG5321	1780	X	protein-coding	CG5321 gene product ...	-1.13008	3.02409	-6.83269	1.26344e-05	0.00122968
3346192	Vmat	8134	2R	protein-coding	Vesicular monoamine ...	-0.733344	4.21862	-6.83968	1.25025e-05	0.00122968
42994	Smg6	3310	3R	protein-coding	CG6369 gene product ...	-0.512312	6.62202	-6.83439	1.26022e-05	0.00122968
31494	CG15773	1786	X	protein-coding	CG15773 gene product...	1.01087	4.9601	6.84355	1.25342e-05	0.00122968
44108	Optix	2801	2R	protein-coding	CG18455 gene product...	1.01596	2.31074	6.86641	1.20107e-05	0.00122968
36240	en	2792	2R	protein-coding	engrailed	1.33198	2.64494	6.8507	1.22972e-05	0.00122968
41651	yellow-e3	1319	3R	protein-coding	CG17045 gene product...	2.93735	-1.24882	6.87425	1.18705e-05	0.00122968
43056	CG11893	1415	3R	protein-coding	CG11893 gene product...	3.16232	1.37847	7.07439	1.25635e-05	0.00122968
36057	Jra	1642	2R	protein-coding	Jun-related antigen	-0.874039	6.30914	-6.81474	1.29805e-05	0.00124315
35408	nrv3	4770	2L	protein-coding	nervana 3	-0.492852	5.74686	-6.81808	1.29153e-05	0.00124315
31632	CG14434	1507	X	protein-coding	CG14434 gene product...	1.22035	3.15841	6.81041	1.30653e-05	0.00124315
326267	CG33170	1168	3L	protein-coding	CG33170 gene product...	-0.594665	4.89721	-6.78569	1.35616e-05	0.00125298
34950	Ca-alpha1D	10481	2L	protein-coding	Ca[2+]-channel prote...	-0.538288	5.06424	-6.79729	1.33263e-05	0.00125298
40037	Cyp12c1	1884	3L	protein-coding	CG4120 gene product ...	1.81232	4.5214	7.20334	1.34973e-05	0.00125298
3885637	CG33993	2523	3L	protein-coding	CG33993 gene product...	2.60298	0.37812	6.79203	1.34326e-05	0.00125298
43655	CG15544	4209	3R	protein-coding	CG15544 gene product...	-1.7084	2.8001	-6.87149	1.36932e-05	0.00125603
44910	unc-45	3236	3R	protein-coding	CG2708 gene product ...	-0.597014	5.76628	-6.77432	1.37965e-05	0.00125647
34250	Cks30A	1147	2L	protein-coding	Cyclin-dependent kin...	1.54573	3.24309	6.85701	1.41629e-05	0.00128069
39390	CAH2	1899	3L	protein-coding	Carbonic anhydrase 2	-0.979301	6.52785	-6.75826	1.45508e-05	0.00128835
33987	CG3476	1245	2L	protein-coding	CG3476 gene product ...	-0.822935	2.91837	-6.74444	1.44347e-05	0.00128835
33102	CG1494	5469	X	protein-coding	CG1494 gene product ...	2.50936	1.34212	6.79251	1.45246e-05	0.00128835
37465	CG10082	4426	2R	protein-coding	CG10082 gene product...	-0.67143	6.87496	-6.73394	1.46663e-05	0.00128963
34181	Dh31	1295	2L	protein-coding	Diuretic hormone 31	-0.709982	3.7632	-6.72639	1.48352e-05	0.00129046
44127	mab-21	2082	X	protein-coding	CG4746 gene product ...	0.973593	4.81676	6.72002	1.49795e-05	0.00129046
19893532	trnY	66	MT	tRNA	tRNA	2.23861	-0.75207	6.72041	1.49706e-05	0.00129046
36538	tum	2353	2R	protein-coding	tumbleweed	1.38376	4.06531	6.84052	1.53049e-05	0.00130964
42347	CG7432	2921	3R	protein-coding	CG7432 gene product ...	-1.68032	0.597006	-6.68202	1.58707e-05	0.00134008
40590	CG44098	4907	3R	protein-coding	CG44098 gene product...	-0.828433	5.48823	-6.68488	1.58019e-05	0.00134008
43924	jim	14271	3L	protein-coding	CG11352 gene product...	0.607504	7.4296	6.67695	1.59939e-05	0.00134159
36747	bdg	5326	2R	protein-coding	bedraggled	-0.838603	5.40494	-6.65872	1.64448e-05	0.00135437
39958	Nedd4	5259	3L	protein-coding	CG42279 gene product...	-0.485142	7.37232	-6.65793	1.64648e-05	0.00135437
35555	jing	9322	2R	protein-coding	CG9397 gene product ...	0.799205	5.54288	6.66627	1.62565e-05	0.00135437
31394	pon	2601	X	protein-coding	partner of numb	1.06914	3.46629	6.6452	1.67881e-05	0.0013721
34411	cdc2	1082	2L	protein-coding	CG5363 gene product ...	1.46801	3.54399	6.75908	1.69268e-05	0.00137463
41800	CG3731	1632	3R	protein-coding	CG3731 gene product ...	-0.646024	8.06947	-6.6204	1.74375e-05	0.00140714
2768954	CG12355	1466	3L	protein-coding	CG12355 gene product...	-1.11709	2.51442	-6.61269	1.76447e-05	0.00141491
33074	CG1304	893	X	protein-coding	CG1304 gene product ...	-3.64122	2.69328	-7.16157	2.06862e-05	0.00144975
38858	PGRP-SD	721	3L	protein-coding	CG7496 gene product ...	-1.42505	3.48494	-6.61137	2.05222e-05	0.00144975
42990	tnc	10448	3R	protein-coding	tenectin	-1.30231	7.20624	-6.74371	2.0594e-05	0.00144975
34435	loh	3374	2L	protein-coding	lonely heart	-1.26412	3.26021	-6.54878	1.97294e-05	0.00144975
40081	Mkp3	4736	3L	protein-coding	Mitogen-activated pr...	-0.724381	4.89684	-6.58547	1.83975e-05	0.00144975
50050	CG17278	1934	3R	protein-coding	CG17278 gene product...	-0.704835	5.38478	-6.5754	1.86844e-05	0.00144975
42586	CG6439	2059	3R	protein-coding	CG6439 gene product ...	-0.615777	6.68361	-6.54197	1.96719e-05	0.00144975
36295	jeb	10378	2R	protein-coding	jelly belly	-0.614025	3.35623	-6.57944	1.85687e-05	0.00144975
32464	CG6227	4251	X	protein-coding	CG6227 gene product ...	-0.603254	5.00625	-6.56418	1.90101e-05	0.00144975
50003	CG45263	13576	3R	protein-coding	CG45263 gene product...	-0.512685	3.86174	-6.53452	1.98994e-05	0.00144975
33703	mRpL24	875	2L	protein-coding	mitochondrial riboso...	-0.497385	3.95817	-6.50713	2.07596e-05	0.00144975
34281	Trx-2	1357	2L	protein-coding	thioredoxin-2	-0.458968	7.07212	-6.50562	2.08082e-05	0.00144975
41876	Ccm3	1589	3R	protein-coding	Cerebral cavernous m...	-0.436856	5.59925	-6.56953	1.88542e-05	0.00144975
33374	Npc2a	651	2L	protein-coding	Niemann-Pick type C-...	0.660289	6.50303	6.56245	1.90606e-05	0.00144975
31181	ph-p	6887	X	protein-coding	polyhomeotic proxima...	0.744742	5.29726	6.56707	1.89255e-05	0.00144975
47121	dup	3138	2R	protein-coding	double parked	0.859133	3.91386	6.54337	1.96295e-05	0.00144975
31603	Mcm6	2790	X	protein-coding	Minichromosome maint...	0.889055	4.70254	6.54049	1.97168e-05	0.00144975
40047	HipHop	1183	3L	protein-coding	HP1-HOAP-interacting...	1.04358	2.84439	6.50595	2.07975e-05	0.00144975
36653	SMC2	3690	2R	protein-coding	CG10212 gene product...	1.09383	4.30503	6.53171	2.05408e-05	0.00144975
318599	CG31125	1450	3R	protein-coding	CG31125 gene product...	1.31621	1.5614	6.58144	1.85117e-05	0.00144975
39429	sti	6084	3L	protein-coding	sticky	1.54071	4.91202	6.83714	2.02293e-05	0.00144975
31912	btd	2934	X	protein-coding	buttonhead	2.26898	0.83971	6.55334	1.933e-05	0.00144975
41488	Cyp313a3	1777	3R	protein-coding	CG10093 gene product...	2.89247	0.812288	6.61468	1.91173e-05	0.00144975
40756	Osi2	1740	3R	protein-coding	Osiris 2	2.94303	-1.0948	6.51497	2.05095e-05	0.00144975
37556	CG13506	2977	2R	protein-coding	CG13506 gene product...	-0.725761	6.78072	-6.49218	2.12459e-05	0.00145637
42467	Synd	2356	3R	protein-coding	Syndapin	-0.41633	6.60662	-6.49688	2.10917e-05	0.00145637
35991	Map60	1814	2R	protein-coding	Microtubule-associat...	1.03591	4.63074	6.51091	2.11811e-05	0.00145637
43591	CG9747	2318	3R	protein-coding	CG9747 gene product ...	-0.760971	4.207	-6.48146	2.16018e-05	0.00147285
42428	Stat92E	5210	3R	protein-coding	Signal-transducer an...	-0.59288	8.46328	-6.47499	2.18195e-05	0.00147978
35158	Swip-1	1860	2L	protein-coding	Swiprosin-1	-0.871927	6.16257	-6.46466	2.21724e-05	0.00148789
34529	dUTPase	824	2L	protein-coding	Deoxyuridine triphos...	1.00745	4.70728	6.47953	2.20771e-05	0.00148789
19834908	CG45071	1867	3L	protein-coding	CG45071 gene product...	1.47276	3.13276	6.51957	2.27512e-05	0.00151873
37089	fj	3551	2R	protein-coding	four-jointed	1.20225	4.4483	6.5241	2.30574e-05	0.00153116
36674	pcs	2216	2R	protein-coding	parcas	-0.831749	5.97154	-6.42929	2.34262e-05	0.00153172
34951	CG42817	5851	2L	protein-coding	CG42817 gene product...	-0.74842	4.97128	-6.43288	2.32957e-05	0.00153172
35695	CG1360	1757	2R	protein-coding	CG1360 gene product ...	1.18516	2.10817	6.42965	2.34132e-05	0.00153172
41591	Paip2	2039	3R	protein-coding	polyA-binding protei...	-0.763293	7.01426	-6.41458	2.39697e-05	0.00153729
43634	CG9702	2318	3R	protein-coding	CG9702 gene product ...	-0.715273	6.21352	-6.41394	2.39938e-05	0.00153729
64877	cpx	11414	3R	protein-coding	complexin	-0.442948	5.98179	-6.41816	2.38364e-05	0.00153729
33804	CG11029	1805	2L	protein-coding	CG11029 gene product...	1.406	2.33724	6.41608	2.39136e-05	0.00153729
32468	Cngl	14670	X	protein-coding	Cyclic nucleotide-ga...	-0.560374	3.66172	-6.40563	2.43069e-05	0.00154752
35340	dia	6718	2L	protein-coding	diaphanous	-0.501421	7.25152	-6.40328	2.43961e-05	0.00154752
42549	InR	11367	3R	protein-coding	Insulin-like recepto...	-1.13346	6.15308	-6.53164	2.50086e-05	0.00157851
31798	CG12065	2796	X	protein-coding	CG12065 gene product...	-0.635618	6.58979	-6.37137	2.56443e-05	0.00159495
50205	CG16926	979	2R	protein-coding	CG16926 gene product...	1.17975	8.32632	6.53659	2.55664e-05	0.00159495
39620	Brd	532	3L	protein-coding	Bearded	3.11479	0.962408	6.53317	2.54023e-05	0.00159495
3771992	pncr016:2R	503	2R	ncRNA	putative noncoding R...	-1.29457	0.0999593	-6.36565	2.58749e-05	0.00160148
19835812	CR45036	1215	3L	ncRNA	ncRNA	2.39979	-1.59742	6.36096	2.60659e-05	0.00160551
42245	CG7708	4748	3R	protein-coding	CG7708 gene product ...	-0.636709	3.04946	-6.35262	2.64091e-05	0.00161108
34483	CG12299	3310	2L	protein-coding	CG12299 gene product...	0.680415	4.32062	6.35536	2.62956e-05	0.00161108
37811	CG16787	1071	2R	protein-coding	CG16787 gene product...	-0.673844	2.5631	-6.33967	2.69513e-05	0.00161328
3355089	mRpS5	1682	3L	protein-coding	mitochondrial riboso...	-0.532245	5.42018	-6.3477	2.66138e-05	0.00161328
36127	Rab3	3757	2R	protein-coding	CG7576 gene product ...	-0.512559	4.24252	-6.34302	2.68099e-05	0.00161328
32028	Myo10A	13273	X	protein-coding	Myosin 10A	-0.388804	5.96206	-6.33993	2.694e-05	0.00161328
37090	Ote	1571	2R	protein-coding	Otefin	1.31205	3.78588	6.42143	2.73403e-05	0.00162892
33552	CG34394	7122	2L	protein-coding	CG34394 gene product...	-0.718403	8.12261	-6.3245	2.76011e-05	0.00163681
39733	Pka-C3	3091	3L	protein-coding	cAMP-dependent prote...	-0.928538	5.9579	-6.33363	2.79841e-05	0.00165184
19835701	CR44779	6518	X	ncRNA	ncRNA	0.973982	3.49654	6.30988	2.82434e-05	0.00165207
35696	scra	4447	2R	protein-coding	scraps	1.7086	5.14665	6.72343	2.82471e-05	0.00165207
38966	CG43163	7970	3L	protein-coding	CG43163 gene product...	1.06725	4.57294	6.34013	2.8527e-05	0.00166082
318677	CG31313	793	3R	protein-coding	CG31313 gene product...	1.52914	6.1938	6.6571	2.9207e-05	0.00169268
34219	CG18088	2628	2L	protein-coding	CG18088 gene product...	-1.56074	1.12343	-6.22121	3.24916e-05	0.00169295
31824	CG10962	1074	X	protein-coding	CG10962 gene product...	-1.25593	7.72753	-6.46075	3.11189e-05	0.00169295
42953	Ude	1608	3R	protein-coding	Uracil-DNA degrading...	-1.0226	4.05775	-6.23016	3.22253e-05	0.00169295
3885596	CG34038	1186	2R	protein-coding	CG34038 gene product...	-0.991257	1.38453	-6.2329	3.1895e-05	0.00169295
37997	Phk-3	878	2R	protein-coding	Pherokine 3	-0.970164	6.37442	-6.28067	3.20336e-05	0.00169295
32619	para	16309	X	protein-coding	paralytic	-0.657591	3.9999	-6.27031	3.00619e-05	0.00169295
43437	CG11876	2041	3R	protein-coding	CG11876 gene product...	-0.626944	6.93642	-6.21788	3.2664e-05	0.00169295
34022	CG5958	1174	2L	protein-coding	CG5958 gene product ...	-0.608474	8.19484	-6.21913	3.25992e-05	0.00169295
19893551	ND4	1339	MT	protein-coding	NADH dehydrogenase s...	-0.561998	10.0504	-6.23822	3.16272e-05	0.00169295
41293	mRpL37	1356	3R	protein-coding	mitochondrial riboso...	-0.514581	3.99182	-6.23718	3.16795e-05	0.00169295
46140	l(3)02640	2556	3L	protein-coding	lethal (3) 02640	-0.50962	5.10634	-6.24706	3.11876e-05	0.00169295
41569	Past1	2896	3R	protein-coding	Putative Achaete Scu...	-0.490964	7.59059	-6.26104	3.05057e-05	0.00169295
42358	Ire1	4034	3R	protein-coding	Inositol-requiring e...	-0.489198	6.23251	-6.26508	3.03115e-05	0.00169295
38154	mtacp1	842	3L	protein-coding	mitochondrial acyl c...	-0.473389	6.33012	-6.25255	3.09181e-05	0.00169295
42357	CG4662	2767	3R	protein-coding	CG4662 gene product ...	-0.470914	4.80605	-6.25399	3.08474e-05	0.00169295
42656	AdipoR	2899	3R	protein-coding	Adiponectin receptor	-0.398093	7.24845	-6.23446	3.18165e-05	0.00169295
42854	Syx1A	2832	3R	protein-coding	Syntaxin 1A	-0.386553	5.85683	-6.25313	3.08896e-05	0.00169295
32674	RSG7	5496	X	protein-coding	Regulator of G-prote...	0.780942	2.85878	6.21804	3.26558e-05	0.00169295
32838	Wnt5	4005	X	protein-coding	Wnt oncogene analog ...	0.992921	3.97803	6.23798	3.16392e-05	0.00169295
44355	drl	3104	2L	protein-coding	derailed	1.20252	4.4187	6.37429	2.98937e-05	0.00169295
53561	cmet	7008	2L	protein-coding	CENP-meta	1.3535	4.39201	6.43622	3.13388e-05	0.00169295
34504	ial	1183	2L	protein-coding	IplI-aurora-like kin...	1.36015	2.68124	6.23094	3.20984e-05	0.00169295
41194	CG8478	2281	3R	protein-coding	CG8478 gene product ...	1.3848	3.52971	6.3775	2.9821e-05	0.00169295
34338	Pen	2577	2L	protein-coding	Pendulin	1.53232	6.15544	6.61548	3.12455e-05	0.00169295
318243	CG32845	1182	3L	protein-coding	CG32845 gene product...	1.54961	0.869148	6.2839	2.94237e-05	0.00169295
37618	CycB	3047	2R	protein-coding	Cyclin B	1.78744	4.792	6.66841	3.11439e-05	0.00169295
12798184	CG43050	1119	2L	protein-coding	CG43050 gene product...	3.23037	-2.46879	6.21328	3.29032e-05	0.00169845
31665	brk	3194	X	protein-coding	brinker	1.22999	4.23476	6.31406	3.30464e-05	0.00169896
34978	Idgf1	1445	2L	protein-coding	Imaginal disc growth...	-1.26139	5.89593	-6.42759	3.33783e-05	0.00169953
38193	ABCB7	2743	3L	protein-coding	CG7955 gene product ...	-0.518465	5.55598	-6.20277	3.34573e-05	0.00169953
43216	CG6425	2101	3R	protein-coding	CG6425 gene product ...	1.22276	1.52308	6.20683	3.3242e-05	0.00169953
36967	CG6520	1059	2R	protein-coding	CG6520 gene product ...	1.62629	0.633117	6.1922	3.4024e-05	0.00172145
5740325	CG42732	10039	2R	protein-coding	CG42732 gene product...	-0.894029	2.6605	-6.18704	3.43046e-05	0.00172879
43517	ncd	2720	3R	protein-coding	non-claret disjuncti...	1.14879	4.11268	6.23528	3.44409e-05	0.00172883
36421	vg	3463	2R	protein-coding	vestigial	1.54019	2.26026	6.18361	3.47381e-05	0.00173089
44936	Eip93F	12686	3R	protein-coding	Ecdysone-induced pro...	2.99423	2.32932	6.61133	3.47535e-05	0.00173089
43202	TwdlB	1025	3R	protein-coding	TweedleB	-2.91361	-3.62835	-6.16953	3.52743e-05	0.00173587
41114	CG45050	8254	3R	protein-coding	CG45050 gene product...	-0.71355	8.95804	-6.17035	3.52282e-05	0.00173587
7354434	CG42265	8159	X	protein-coding	CG42265 gene product...	-0.711656	3.16736	-6.16581	3.54843e-05	0.00173587
34981	Idgf3	3954	2L	protein-coding	Imaginal disc growth...	-0.560469	7.6351	-6.16493	3.55343e-05	0.00173587
12798219	CR43493	2088	X	ncRNA	ncRNA	1.29736	2.70995	6.16769	3.5378e-05	0.00173587
31379	bi	6095	X	protein-coding	bifid	1.22645	3.96127	6.23707	3.57733e-05	0.00174088
32359	CG12480	1954	X	protein-coding	CG12480 gene product...	-3.31591	-1.38295	-6.13327	3.73761e-05	0.00174602
40746	Obp83cd	899	3R	protein-coding	Odorant-binding prot...	-2.78748	2.33064	-6.53637	3.65969e-05	0.00174602
35045	Dif	5695	2L	protein-coding	Dorsal-related immun...	-0.80045	5.89627	-6.13319	3.73809e-05	0.00174602
36675	CG7639	1834	2R	protein-coding	CG7639 gene product ...	-0.714236	3.97925	-6.13757	3.71204e-05	0.00174602
39360	CG43896	6844	3L	protein-coding	CG43896 gene product...	-0.698739	9.43084	-6.15474	3.61162e-05	0.00174602
43892	sif	23261	3L	protein-coding	still life	-0.522935	4.75451	-6.13083	3.75224e-05	0.00174602
38186	CG13917	8603	3L	protein-coding	CG13917 gene product...	-0.518494	6.65217	-6.14108	3.69127e-05	0.00174602
35916	CG13742	2527	2R	protein-coding	CG13742 gene product...	1.00904	0.960367	6.13145	3.74853e-05	0.00174602
31339	ec	8400	X	protein-coding	echinus	1.0239	5.24547	6.19842	3.70012e-05	0.00174602
43275	Ser	5831	3R	protein-coding	Serrate	1.07777	4.57277	6.18417	3.74089e-05	0.00174602
38660	CG13287	1787	3L	protein-coding	CG13287 gene product...	1.60115	-0.323005	6.15362	3.61807e-05	0.00174602
19835872	CR44718	1121	3L	ncRNA	ncRNA	3.93168	-2.21653	6.13227	3.74361e-05	0.00174602
42630	CG13850	1935	3R	protein-coding	CG13850 gene product...	-0.637071	4.28363	-6.12647	3.7785e-05	0.00175185
38775	Cpr65Ec	566	3L	protein-coding	Cuticular protein 65...	-2.36737	0.0771343	-6.11314	3.85994e-05	0.00176743
40259	Las	1373	3L	protein-coding	Lipoic acid synthase	-0.60816	3.94823	-6.11559	3.84485e-05	0.00176743
36797	mrj	3286	2R	protein-coding	CG8448 gene product ...	-0.500802	6.4442	-6.11018	3.87829e-05	0.00176743
35622	Tsp42El	1062	2R	protein-coding	Tetraspanin 42El	-0.49204	5.28127	-6.11213	3.8662e-05	0.00176743
38515	pav	3207	3L	protein-coding	pavarotti	1.4081	4.25703	6.31257	3.88142e-05	0.00176743
37163	Cyp12b2	1782	2R	protein-coding	CG15077 gene product...	-0.492418	4.15894	-6.09883	3.94952e-05	0.00178569
40233	alphaSnap	2070	3L	protein-coding	alpha Soluble NSF at...	-0.350103	6.35871	-6.09916	3.94739e-05	0.00178569
36498	mars	4815	2R	protein-coding	CG17064 gene product...	1.13574	4.17799	6.15088	3.98419e-05	0.001795
39340	CycA	2919	3L	protein-coding	Cyclin A	1.1792	5.12838	6.2385	4.05053e-05	0.00181846
42306	vib	3569	3R	protein-coding	vibrator	-0.396327	6.73536	-6.07796	4.08403e-05	0.00182707
31801	Caf1-180	4043	X	protein-coding	CG12109 gene product...	0.803811	4.32331	6.07396	4.11033e-05	0.0018324
36924	CG30460	7888	2R	protein-coding	CG30460 gene product...	-0.71258	6.07228	-6.06682	4.15778e-05	0.00184068
39860	Baldspot	2844	3L	protein-coding	CG3971 gene product ...	-0.638359	8.36505	-6.06688	4.15737e-05	0.00184068
318778	Or82a	1158	3R	protein-coding	Odorant receptor 82a	-3.16424	-2.14258	-6.05606	4.23039e-05	0.00186635
39681	obst-H	915	3L	protein-coding	obstructor-H	-1.01672	4.12308	-6.0585	4.30118e-05	0.00187168
37946	NDUFA8	701	2R	protein-coding	NADH dehydrogenase (...	-0.49738	5.14543	-6.05024	4.27019e-05	0.00187168
36996	RhoGAP54D	3791	2R	protein-coding	Rho GTPase activatin...	0.991089	3.28013	6.04581	4.30076e-05	0.00187168
31240	Klp3A	4527	X	protein-coding	Kinesin-like protein...	1.12462	4.20647	6.10477	4.28659e-05	0.00187168
33578	Spindly	2543	2L	protein-coding	CG15415 gene product...	1.05183	3.01939	6.03603	4.3691e-05	0.00188939
42336	CG17751	1666	3R	protein-coding	CG17751 gene product...	1.49805	4.53661	6.30806	4.37153e-05	0.00188939
42076	m-cup	3792	3R	protein-coding	mann-cup	-0.642782	5.36598	-6.02921	4.41743e-05	0.00190278
31185	Pgd	1895	X	protein-coding	Phosphogluconate deh...	-0.516153	7.01234	-6.01552	4.51609e-05	0.00193873
32721	Fim	4258	X	protein-coding	Fimbrin	-0.606655	8.23831	-6.0132	4.53306e-05	0.00193948
33441	insv	1654	2L	protein-coding	insensitive	0.817119	1.5984	5.99911	4.63747e-05	0.00197721
34179	d	6113	2L	protein-coding	dachs	2.33524	4.89337	6.56145	4.65225e-05	0.00197721
5740751	Cpr65Ax1	389	3L	protein-coding	Cuticular protein 65...	-2.89427	-1.39292	-5.94033	5.1012e-05	0.00198186
5740685	CG34165	686	2L	protein-coding	CG34165 gene product...	-1.74808	3.47133	-6.25527	4.73469e-05	0.00198186
317945	CG32266	526	3L	protein-coding	CG32266 gene product...	-1.63248	0.899171	-5.93304	5.16197e-05	0.00198186
35243	CG31697	657	2L	protein-coding	CG31697 gene product...	-1.32784	1.09343	-5.96412	4.90785e-05	0.00198186
34465	CG17104	2130	2L	protein-coding	CG17104 gene product...	-0.999946	3.86208	-5.98783	4.72287e-05	0.00198186
34490	CG31869	3860	2L	protein-coding	CG31869 gene product...	-0.830974	4.1021	-5.93662	5.13208e-05	0.00198186
37519	CG11073	3773	2R	protein-coding	CG11073 gene product...	-0.749965	6.31748	-5.95425	4.9871e-05	0.00198186
31351	CG6428	2699	X	protein-coding	CG6428 gene product ...	-0.733324	4.30215	-5.93973	5.10614e-05	0.00198186
33851	CG13995	3379	2L	protein-coding	CG13995 gene product...	-0.719157	2.04717	-5.93757	5.1241e-05	0.00198186
36009	CG1648	1443	2R	protein-coding	CG1648 gene product ...	-0.679715	6.98107	-5.9518	5.00701e-05	0.00198186
37466	CG10320	606	2R	protein-coding	CG10320 gene product...	-0.535837	5.35267	-5.97316	4.83644e-05	0.00198186
45970	Pk17E	2277	X	protein-coding	Protein kinase-like ...	-0.519164	4.79808	-5.95767	4.95956e-05	0.00198186
40459	Csp	3081	3L	protein-coding	Cysteine string prot...	-0.515748	7.48194	-5.96113	4.93172e-05	0.00198186
34681	spict	1461	2L	protein-coding	spichthyin	-0.49492	6.01373	-5.93182	5.17227e-05	0.00198186
36579	CG8485	3428	2R	protein-coding	CG8485 gene product ...	-0.470238	5.04602	-5.93868	5.1149e-05	0.00198186
38612	CG4769	1521	3L	protein-coding	CG4769 gene product ...	-0.457579	7.17944	-5.94624	5.0524e-05	0.00198186
36419	Nmda1	2590	2R	protein-coding	N-methyl-D-aspartate...	-0.44722	7.0095	-5.95409	4.98841e-05	0.00198186
39533	dysc	10288	3L	protein-coding	dyschronic	-0.432919	3.67593	-5.98738	4.72636e-05	0.00198186
39558	blue	5722	3L	protein-coding	bluestreak	0.636879	4.7123	5.96808	4.87646e-05	0.00198186
32300	CG1998	1933	X	protein-coding	CG1998 gene product ...	0.858423	3.00293	5.97717	4.80517e-05	0.00198186
41296	Mcm5	2452	3R	protein-coding	Minichromosome maint...	0.874312	4.09283	5.94755	5.04173e-05	0.00198186
40447	CG14561	1310	3L	protein-coding	CG14561 gene product...	1.03289	1.90771	5.93522	5.14371e-05	0.00198186
43789	Lin29	6175	4	protein-coding	CG2052 gene product ...	1.1083	3.23857	5.94385	5.07208e-05	0.00198186
45556	Cyp6a17	1727	2R	protein-coding	Cytochrome P450-6a17	1.11645	4.30003	6.00193	5.15377e-05	0.00198186
34906	wor	2222	2L	protein-coding	worniu	1.14352	1.41906	5.96435	4.90607e-05	0.00198186
35298	nesd	2134	2L	protein-coding	nessun dorma	1.2855	3.00618	5.99718	4.80212e-05	0.00198186
36283	otk	4769	2R	protein-coding	off-track	1.28705	4.45459	6.15474	4.78748e-05	0.00198186
42450	Cpr92F	1858	3R	protein-coding	Cuticular protein 92...	1.39098	4.5166	6.19824	4.80219e-05	0.00198186
36613	Cpr51A	651	2R	protein-coding	Cuticular protein 51...	1.46263	2.2562	5.98045	4.77969e-05	0.00198186
39223	Cpr67Fa1	554	3L	protein-coding	Cuticular protein 67...	1.99916	1.7256	6.00408	4.95411e-05	0.00198186
3346226	ppk13	1514	2L	protein-coding	pickpocket 13	2.33406	0.304264	5.93136	5.17615e-05	0.00198186
34467	CG17107	627	2L	protein-coding	CG17107 gene product...	2.60054	2.54521	6.33588	4.98887e-05	0.00198186
43188	ppk15	1452	3R	protein-coding	pickpocket 15	2.77699	-2.35454	5.94455	5.06634e-05	0.00198186
43719	rod	6479	3R	protein-coding	rough deal	1.0607	4.3783	5.97411	5.2049e-05	0.00198446
39014	Mcm7	2451	3L	protein-coding	Minichromosome maint...	1.06559	4.51248	5.98127	5.21408e-05	0.00198446
41520	Cyp9f2	1758	3R	protein-coding	CG11466 gene product...	0.439252	8.69509	5.92046	5.26879e-05	0.00199932
318046	mthl14	2091	3L	protein-coding	methuselah-like 14	-0.599432	5.42088	-5.91476	5.31788e-05	0.00200956
37602	ppa	4033	2R	protein-coding	partner of paired	0.868657	5.90974	5.9285	5.3273e-05	0.00200956
5740176	CG34340	2989	2L	protein-coding	CG34340 gene product...	0.890802	1.38597	5.91028	5.35688e-05	0.00201199
45969	gwl	3099	3R	protein-coding	greatwall	1.21268	2.76322	5.90932	5.3653e-05	0.00201199
34996	Cyt-c-p	681	2L	protein-coding	Cytochrome c proxima...	-0.592318	6.31222	-5.90567	5.39724e-05	0.00201803
42982	Mink	2511	3R	protein-coding	Mitotic spindle and ...	1.01507	3.9435	5.90639	5.48732e-05	0.00204571
3772236	pncr004:X	553	X	ncRNA	putative noncoding R...	-1.14795	1.85376	-5.88566	5.57637e-05	0.00205008
38479	CG1136	2704	3L	protein-coding	CG1136 gene product ...	-1.00795	3.72508	-5.88794	5.55566e-05	0.00205008
39988	CG7430	2252	3L	protein-coding	CG7430 gene product ...	-0.465413	7.64311	-5.88911	5.54512e-05	0.00205008
38002	uzip	4114	2R	protein-coding	unzipped	-0.457786	5.51043	-5.88936	5.54281e-05	0.00205008
38667	CG32407	1377	3L	protein-coding	CG32407 gene product...	0.829845	4.03996	5.88402	5.59138e-05	0.00205008
39797	CG13063	544	3L	protein-coding	CG13063 gene product...	2.19774	1.04959	5.89136	5.59552e-05	0.00205008
40207	Ssk	898	3L	protein-coding	Snakeskin	-0.635184	7.02321	-5.88164	5.6131e-05	0.00205063
42984	CG11771	2853	3R	protein-coding	CG11771 gene product...	-0.420681	5.65937	-5.878	5.64663e-05	0.00205699
32007	sesB	2006	X	protein-coding	stress-sensitive B	-0.58506	10.2142	-5.87405	5.68323e-05	0.00206248
8673970	CG40472	460	3L	protein-coding	CG40472 gene product...	-0.540551	4.15215	-5.87159	5.70611e-05	0.00206248
34543	l(2)gd1	3043	2L	protein-coding	lethal (2) giant dis...	-0.477377	5.94875	-5.87115	5.71024e-05	0.00206248
14462453	CR44036	851	3R	ncRNA	ncRNA	2.98687	-3.31447	5.86753	5.74415e-05	0.00206887
32063	CG44422	8383	X	protein-coding	CG44422 gene product...	-0.616174	2.81011	-5.86475	5.7703e-05	0.00207213
38057	mthl10	4166	3L	protein-coding	methuselah-like 10	-0.48776	6.61774	-5.86312	5.78571e-05	0.00207213
37468	pirk	1846	2R	protein-coding	poor Imd response up...	-0.659836	6.01177	-5.86006	5.81477e-05	0.00207534
14462595	CR43650	10400	2R	ncRNA	ncRNA	0.988832	1.91355	5.85875	5.82722e-05	0.00207534
43102	CG5028	2376	3R	protein-coding	CG5028 gene product ...	-0.500415	7.07438	-5.85607	5.8529e-05	0.00207868
44018	cas	3151	3R	protein-coding	castor	0.990343	3.53918	5.85362	5.87638e-05	0.00208122
38555	CG13722	2603	3L	protein-coding	CG13722 gene product...	-1.55316	6.14854	-6.21261	5.95134e-05	0.00209816
38708	Lcp65Ac	505	3L	protein-coding	CG6956 gene product ...	-0.938319	5.45088	-5.88739	5.97357e-05	0.00209816
43215	amon	3991	3R	protein-coding	amontillado	-0.45405	4.49697	-5.84523	5.95767e-05	0.00209816
39064	PGRP-LF	1355	3L	protein-coding	Peptidoglycan recogn...	-1.68005	2.4328	-5.90281	6.23435e-05	0.00210643
39307	CG32091	2967	3L	protein-coding	CG32091 gene product...	-1.27074	4.5241	-6.00892	6.04515e-05	0.00210643
40713	CG2082	3429	3R	protein-coding	CG2082 gene product ...	-0.891743	5.14962	-5.84412	6.10588e-05	0.00210643
39319	CG11658	2731	3L	protein-coding	CG11658 gene product...	-0.718931	6.55082	-5.82575	6.15113e-05	0.00210643
19835383	PIG-V	1851	2R	protein-coding	Phosphatidylinositol...	-0.712133	4.4187	-5.82665	6.14201e-05	0.00210643
37786	TM4SF	2433	2R	protein-coding	Transmembrane 4 supe...	-0.659517	2.66592	-5.81492	6.26147e-05	0.00210643
43164	Vps2	1248	3R	protein-coding	Vacuolar protein sor...	-0.490873	5.73528	-5.83282	6.08013e-05	0.00210643
44432	ird5	2488	3R	protein-coding	immune response defi...	-0.482678	4.79834	-5.81837	6.22612e-05	0.00210643
41027	CG8036	2748	3R	protein-coding	CG8036 gene product ...	-0.46946	8.49211	-5.83161	6.09227e-05	0.00210643
326232	Tango5	3578	X	protein-coding	Transport and Golgi ...	-0.467645	6.03423	-5.81728	6.23726e-05	0.00210643
31174	CG4199	3313	X	protein-coding	CG4199 gene product ...	-0.454401	7.07157	-5.825	6.15868e-05	0.00210643
44839	mud	8895	X	protein-coding	mushroom body defect	1.09875	5.10062	5.95393	6.08205e-05	0.00210643
40940	dsx	9053	3R	protein-coding	doublesex	1.24957	3.61995	5.89834	6.2403e-05	0.00210643
42971	CycB3	2883	3R	protein-coding	Cyclin B3	1.2903	3.70721	5.92906	6.25403e-05	0.00210643
34245	borr	1298	2L	protein-coding	borealin-related	1.38533	3.25412	5.92262	6.17537e-05	0.00210643
35251	CG13078	910	2L	protein-coding	CG13078 gene product...	1.8681	-0.158806	5.83852	6.02363e-05	0.00210643
326168	Mulk	1300	2L	protein-coding	Multi-substrate lipi...	-0.513358	3.55255	-5.81147	6.29712e-05	0.00211285
47611	Gpo-1	2929	2R	protein-coding	Glycerophosphate oxi...	-0.864553	6.14967	-5.82662	6.39799e-05	0.00211881
41502	GstD9	786	3R	protein-coding	Glutathione S transf...	-0.814598	4.16964	-5.8047	6.36756e-05	0.00211881
35505	scaf	3462	2R	protein-coding	scarface	-0.680755	6.65095	-5.80435	6.37121e-05	0.00211881
39475	MICAL-like	3357	3L	protein-coding	CG11259 gene product...	-0.390716	5.90313	-5.80374	6.3776e-05	0.00211881
39751	Notum	3792	3L	protein-coding	CG13076 gene product...	1.24436	1.75736	5.80315	6.38386e-05	0.00211881
39621	Ocho	1193	3L	protein-coding	CG3396 gene product ...	1.75918	1.03836	5.79975	6.41966e-05	0.00212048
40492	CG11241	2311	3L	protein-coding	CG11241 gene product...	0.772244	4.19169	5.79399	6.48076e-05	0.00213513
5740389	CG34200	321	2R	protein-coding	CG34200 gene product...	-0.598259	3.83428	-5.78808	6.54413e-05	0.0021463
39587	Mpcp	1823	3L	protein-coding	Mitochondrial phosph...	-0.514576	9.02154	-5.78613	6.56516e-05	0.0021463
37973	Dll	3309	2R	protein-coding	Distal-less	1.75435	3.55009	6.0729	6.55521e-05	0.0021463
36466	CG4679	2159	2R	protein-coding	CG4679 gene product ...	-0.617357	4.49431	-5.77791	6.6547e-05	0.00216633
34023	CG5973	3186	2L	protein-coding	CG5973 gene product ...	0.789928	5.46277	5.7743	6.69439e-05	0.00216633
43495	dmrt99B	2350	3R	protein-coding	doublesex-Mab relate...	1.32362	1.13235	5.7749	6.68784e-05	0.00216633
2768979	CG33268	360	3L	protein-coding	CG33268 gene product...	2.74112	-1.37241	5.77637	6.67163e-05	0.00216633
41446	aur	1577	3R	protein-coding	aurora	1.27776	2.21372	5.77077	6.73345e-05	0.00217346
43151	E(spl)mgamma-HLH	911	3R	protein-coding	Enhancer of split mg...	1.81963	1.81744	5.79789	6.76584e-05	0.00217839
31913	Sp1	4399	X	protein-coding	CG1343 gene product ...	1.80924	3.76493	6.09528	6.7937e-05	0.00218185
36655	Ciao1	1186	2R	protein-coding	CG12797 gene product...	-0.561162	5.15142	-5.76116	6.84112e-05	0.00219156
3355123	CG40006	2590	2L	protein-coding	CG40006 gene product...	-0.469437	4.31333	-5.75914	6.86393e-05	0.00219336
39483	SRm160	3862	3L	protein-coding	CG11274 gene product...	0.502881	5.40988	5.75631	6.89613e-05	0.00219814
42093	Sur-8	4681	3R	protein-coding	CG5407 gene product ...	-0.350707	6.5779	-5.75475	6.91385e-05	0.00219829
44786	nerfin-1	3208	3L	protein-coding	nervous fingers 1	1.74385	4.28912	6.10368	6.94601e-05	0.00220303
38656	mad2	818	3L	protein-coding	CG17498 gene product...	1.1107	2.25221	5.74796	6.99184e-05	0.00221206
40599	CG1129	2744	3R	protein-coding	CG1129 gene product ...	-0.468828	6.1667	-5.74504	7.02566e-05	0.00221726
31509	CG12239	2343	X	protein-coding	CG12239 gene product...	-0.707722	3.55121	-5.74175	7.06405e-05	0.00222387
36895	CG6472	1597	2R	protein-coding	CG6472 gene product ...	-1.91446	-1.36542	-5.73914	7.09451e-05	0.00222796
42773	CG10175	4025	3R	protein-coding	CG10175 gene product...	-0.884744	3.12573	-5.73425	7.15214e-05	0.00224054
40225	gogo	5099	3L	protein-coding	golden goal	1.09023	2.97474	5.72933	7.21058e-05	0.00225331
41247	Syn	5803	3R	protein-coding	Synapsin	-0.405185	4.21871	-5.72769	7.23021e-05	0.00225392
41014	Cenp-C	4682	3R	protein-coding	CG31258 gene product...	0.797977	4.12204	5.7171	7.35813e-05	0.0022882
43359	betaTub97EF	1869	3R	protein-coding	beta-Tubulin at 97EF	-0.643731	6.7067	-5.70802	7.46968e-05	0.00231724
37746	Pal2	2304	2R	protein-coding	Peptidyl-alpha-hydro...	-0.539301	4.62368	-5.70244	7.53916e-05	0.00233311
43463	CG11951	2707	3R	protein-coding	CG11951 gene product...	-1.275	1.00429	-5.6952	7.63029e-05	0.00234792
35783	Asap	5112	2R	protein-coding	ArfGAP with SH3 doma...	-0.599923	6.40476	-5.69181	7.67333e-05	0.00234792
40036	Chmp1	1096	3L	protein-coding	Charged multivesicul...	-0.478003	6.44842	-5.69136	7.67909e-05	0.00234792
32753	CG8173	1643	X	protein-coding	CG8173 gene product ...	1.16702	3.12065	5.70786	7.63652e-05	0.00234792
40879	rn	6273	3R	protein-coding	rotund	2.64777	3.24072	6.15684	7.65125e-05	0.00234792
37230	hts	11366	2R	protein-coding	hu li tai shao	-0.343987	7.96558	-5.68475	7.76377e-05	0.00236813
35085	Socs36E	3503	2L	protein-coding	Suppressor of cytoki...	-1.62297	6.44231	-6.05638	7.82264e-05	0.00236909
34127	Pvr	6653	2L	protein-coding	PDGF- and VEGF-recep...	-0.582864	7.57905	-5.68171	7.80304e-05	0.00236909
36846	Sema-2a	4171	2R	protein-coding	CG4700 gene product ...	1.20403	6.02103	5.89207	7.8126e-05	0.00236909
5740596	CG34166	613	2L	protein-coding	CG34166 gene product...	1.57536	9.96732	6.01606	7.9029e-05	0.00238773
43598	CecB	425	3R	protein-coding	Cecropin B	-3.29011	-1.44078	-5.65934	8.0989e-05	0.00241587
42018	NPF	599	3R	protein-coding	neuropeptide F	-1.01261	1.77685	-5.65772	8.12074e-05	0.00241587
33678	Clect27	1652	2L	protein-coding	C-type lectin 27kD	-0.971546	8.91025	-5.73009	8.12264e-05	0.00241587
34557	Ca-beta	8354	2L	protein-coding	Ca2+-channel-protein...	-0.527517	4.44633	-5.65713	8.1287e-05	0.00241587
45928	shi	5989	X	protein-coding	shibire	-0.350562	7.37312	-5.6572	8.12774e-05	0.00241587
36297	CG18343	630	2R	protein-coding	CG18343 gene product...	0.671901	4.89949	5.66539	8.01774e-05	0.00241587
43555	Sas-6	1507	3R	protein-coding	Spindle assembly abn...	0.899302	1.38864	5.65972	8.09371e-05	0.00241587
33245	ds	12427	2L	protein-coding	dachsous	1.66689	5.68524	6.03653	8.16571e-05	0.00242123
5740362	CG34384	9058	3R	protein-coding	CG34384 gene product...	-0.579335	3.17322	-5.64544	8.28852e-05	0.00245194
40792	Dmtn	3827	3R	protein-coding	Dementin	-0.773388	6.97455	-5.63456	8.45598e-05	0.00245519
42049	Irc	2390	3R	protein-coding	Immune-regulated cat...	-0.645833	6.9231	-5.63981	8.36674e-05	0.00245519
43330	ALiX	2892	3R	protein-coding	ALG-2 interacting pr...	-0.55983	7.77336	-5.63758	8.3979e-05	0.00245519
37385	CG9350	712	2R	protein-coding	CG9350 gene product ...	-0.507712	5.76469	-5.63477	8.43731e-05	0.00245519
38396	CG12034	1684	3L	protein-coding	CG12034 gene product...	0.424092	4.75127	5.64322	8.31927e-05	0.00245519
38195	CG13928	2587	3L	protein-coding	CG13928 gene product...	0.703378	5.73266	5.63741	8.40031e-05	0.00245519
31229	boi	5066	X	protein-coding	brother of ihog	0.892944	4.45453	5.64209	8.41494e-05	0.00245519
42601	SKIP	6833	3R	protein-coding	Shal K[+] channel in...	1.05542	4.35988	5.69503	8.45846e-05	0.00245519
32723	B-H2	3142	X	protein-coding	BarH2	1.60323	1.27998	5.63226	8.47282e-05	0.00245519
50024	CG11686	487	3R	protein-coding	CG11686 gene product...	-0.552943	5.63863	-5.62439	8.58474e-05	0.00247328
33361	wry	5666	2L	protein-coding	weary	-0.503801	3.53959	-5.62379	8.59343e-05	0.00247328
41265	jumu	3860	3R	protein-coding	jumeau	1.07549	5.0396	5.74377	8.58522e-05	0.00247328
33443	CG3214	733	2L	protein-coding	CG3214 gene product ...	-0.451323	5.51326	-5.61518	8.7179e-05	0.00250345
35430	tsh	4732	2L	protein-coding	teashirt	0.46365	5.85997	5.60619	8.84994e-05	0.00253566
44978	Tom40	2395	X	protein-coding	Translocase of outer...	-0.448728	5.73103	-5.59921	8.95386e-05	0.00255968
39441	mirr	3892	3L	protein-coding	mirror	0.793546	4.53512	5.59595	9.0028e-05	0.00256791
41013	pch2	2108	3R	protein-coding	CG31453 gene product...	1.01918	3.89485	5.61283	9.09272e-05	0.00258201
37631	fd59A	2228	2R	protein-coding	forkhead domain 59A	1.53267	0.328397	5.59021	9.08969e-05	0.00258201
45018	Lcp65Ae	476	3L	protein-coding	CG10529 gene product...	-2.76011	-1.80395	-5.58819	9.12057e-05	0.00258416
44858	sad	1773	3R	protein-coding	shadow	2.41493	3.18101	5.98495	9.20943e-05	0.00260355
40272	CG6020	1616	3L	protein-coding	CG6020 gene product ...	-0.543911	7.04253	-5.58015	9.24419e-05	0.0026076
35331	CG2617	1262	2L	protein-coding	CG2617 gene product ...	0.771953	1.79073	5.57368	9.345e-05	0.00262929
41363	pros	24892	3R	protein-coding	prospero	1.56401	6.42914	5.92643	9.36232e-05	0.00262929
36457	CG4627	988	2R	protein-coding	CG4627 gene product ...	-0.679631	2.18821	-5.56961	9.409e-05	0.00263199
40897	alpha-Est9	3455	3R	protein-coding	alpha-Esterase-9	-0.588436	6.69817	-5.56934	9.41322e-05	0.00263199
35279	CoIV	1231	2L	protein-coding	Cytochrome c oxidase...	-0.448034	7.64792	-5.56269	9.51892e-05	0.00265572
43466	stg	3064	3R	protein-coding	string	1.9112	4.32132	5.94795	9.54471e-05	0.0026571
40161	Cyp305a1	1801	3L	protein-coding	CG8733 gene product ...	-1.56589	1.62242	-5.55477	9.64624e-05	0.0026762
43243	CG14253	2708	3R	protein-coding	CG14253 gene product...	-0.535898	5.31881	-5.55421	9.65532e-05	0.0026762
40232	polo	2980	3L	protein-coding	CG12306 gene product...	1.38532	5.3223	5.82902	9.68491e-05	0.00267858
35100	bsf	4457	2L	protein-coding	bicoid stability fac...	-0.472555	6.26154	-5.54517	9.8031e-05	0.0027054
32503	CG15599	3370	X	protein-coding	CG15599 gene product...	-2.05512	1.09088	-5.55215	9.83423e-05	0.00270622
32817	CrebB	5082	X	protein-coding	Cyclic-AMP response ...	-0.496667	6.11032	-5.54242	9.84853e-05	0.00270622
38559	Tie	5236	3L	protein-coding	Tie-like receptor ty...	-0.515271	4.50382	-5.53661	9.94525e-05	0.00272274
31429	ovo	7400	X	protein-coding	CG6824 gene product ...	1.06519	4.86296	5.64387	9.95134e-05	0.00272274
32799	Frq2	4508	X	protein-coding	Frequenin 2	-0.495105	3.46032	-5.53284	0.000100084	0.00272813
3772015	CG43164	3471	2R	protein-coding	CG43164 gene product...	2.68644	6.94312	6.10479	0.000100138	0.00272813
37172	CG15097	3221	2R	protein-coding	CG15097 gene product...	-0.821483	2.76096	-5.52604	0.000101236	0.00274629
42325	CG31221	4352	3R	protein-coding	CG31221 gene product...	-0.585374	4.30416	-5.52645	0.000101166	0.00274629
38017	Pdk1	6593	3L	protein-coding	Phosphoinositide-dep...	-0.634792	7.21577	-5.52255	0.000101834	0.00275665
14462485	koko	1419	3R	protein-coding	kokopelli	0.577464	3.14611	5.51889	0.000102462	0.002762
37290	PCNA	1070	2R	protein-coding	Proliferating cell n...	0.774085	4.78465	5.51888	0.000102465	0.002762
47730	CG12253	1240	2L	protein-coding	CG12253 gene product...	0.688744	1.82829	5.51488	0.000103157	0.00276212
50251	CG17977	966	2R	protein-coding	CG17977 gene product...	0.743678	1.98344	5.51385	0.000103336	0.00276212
43491	Cap-D2	4301	3R	protein-coding	CAP-D2 condensin sub...	1.19076	4.03953	5.63286	0.000102807	0.00276212
44870	sub	2460	2R	protein-coding	subito	1.32906	2.62615	5.53697	0.000103165	0.00276212
35246	ref(2)P	2395	2L	protein-coding	refractory to sigma ...	-0.443624	9.27616	-5.51061	0.000103902	0.00276924
33850	CG9135	2412	2L	protein-coding	CG9135 gene product ...	1.01345	5.99513	5.63408	0.000104037	0.00276924
37177	CG15100	3403	2R	protein-coding	CG15100 gene product...	-0.463209	5.7917	-5.50595	0.000104723	0.00277591
34404	pim	978	2L	protein-coding	pimples	1.39267	1.97532	5.50684	0.000104565	0.00277591
34115	CG8460	1368	2L	protein-coding	CG8460 gene product ...	0.504927	4.5332	5.49793	0.000106149	0.00280787
35047	dl	6432	2L	protein-coding	dorsal	-0.69435	7.09981	-5.49573	0.000106543	0.00281246
3772221	sea	1949	3R	protein-coding	scheggia	-0.867738	2.57691	-5.49233	0.000107156	0.00282282
39835	CG43373	7558	3L	protein-coding	CG43373 gene product...	-0.914229	1.987	-5.48551	0.000108396	0.00284959
32695	CG4991	2499	X	protein-coding	CG4991 gene product ...	-0.907847	2.81698	-5.48051	0.000109316	0.00286786
32696	Arpc3B	786	X	protein-coding	Actin-related protei...	-0.605992	5.02446	-5.46745	0.000111757	0.00292586
117332	Rheb	1225	3R	protein-coding	Ras homolog enriched...	-0.393494	6.22297	-5.46533	0.000112159	0.00293038
19836061	CG45078	1925	3R	protein-coding	CG45078 gene product...	-0.770421	6.88427	-5.46999	0.000112526	0.00293396
38599	CHMP2B	855	3L	protein-coding	Charged multivesicul...	-0.602076	4.589	-5.46183	0.000112825	0.00293575
42930	CG13624	7133	3R	protein-coding	CG13624 gene product...	-0.612064	6.71571	-5.4581	0.000113539	0.00294831
42126	ald	2141	3R	protein-coding	altered disjunction	0.891615	2.1704	5.45668	0.000113812	0.00294941
41671	Task6	4932	3R	protein-coding	TWIK-related acid-se...	0.618588	3.2653	5.45374	0.000114381	0.00295812
38801	unc-13-4A	7838	3L	protein-coding	CG32381 gene product...	-0.596016	2.75165	-5.44997	0.000115113	0.00297105
33627	ft	16852	2L	protein-coding	fat	1.1243	6.08806	5.62672	0.000115436	0.00297335
40205	CG42674	10693	3L	protein-coding	CG42674 gene product...	-0.362395	6.59614	-5.44612	0.000115867	0.00297844
38373	CG11537	5200	3L	protein-coding	CG11537 gene product...	-0.386715	6.74019	-5.44438	0.000116208	0.00298119
38972	GstO3	881	3L	protein-coding	Glutathione S transf...	-0.597608	6.71374	-5.44209	0.00011666	0.00298166
36753	Strn-Mlck	32768	2R	protein-coding	Stretchin-Mlck	-0.503026	7.53562	-5.44132	0.000116814	0.00298166
31729	CG2258	6281	X	protein-coding	CG2258 gene product ...	0.373343	4.00905	5.43838	0.000117395	0.00298166
35225	Top2	5242	2L	protein-coding	Topoisomerase 2	0.686744	7.23645	5.43927	0.000117219	0.00298166
14462470	CR44215	452	3R	pseudo	pseudo	2.50774	3.3568	5.86672	0.000117071	0.00298166
19835896	CR45140	1244	2R	ncRNA	ncRNA	-1.16605	0.130875	-5.43319	0.000118434	0.00300207
39843	nxf2	2917	3L	protein-coding	nuclear RNA export f...	0.822843	2.20629	5.43122	0.00011883	0.00300613
42587	CG6455	3000	3R	protein-coding	CG6455 gene product ...	-0.435409	7.19294	-5.42885	0.00011931	0.00301227
36364	dgt5	2300	2R	protein-coding	dim gamma-tubulin 5	0.910382	2.23578	5.42684	0.000119718	0.00301661
42807	Plip	1068	3R	protein-coding	PTEN-like phosphatas...	-0.565677	3.25599	-5.42366	0.000120366	0.00302099
37481	HmgD	1965	2R	protein-coding	High mobility group ...	1.12952	7.51157	5.60027	0.000120354	0.00302099
41133	GstZ2	2325	3R	protein-coding	Glutathione S transf...	0.623191	5.07181	5.41829	0.000121468	0.00304267
34237	CG32982	3648	2L	protein-coding	CG32982 gene product...	-1.22891	5.48402	-5.62964	0.000122126	0.00305314
35418	Df31	2083	2L	protein-coding	Decondensation facto...	0.798711	8.74435	5.42315	0.000122891	0.00306026
35968	CG13955	1493	2R	protein-coding	CG13955 gene product...	2.86604	-3.05795	5.41227	0.000122717	0.00306026
43938	cl	716	2L	protein-coding	clot	-0.421755	6.14968	-5.40759	0.000123697	0.00306836
33959	Rca1	1552	2L	protein-coding	Regulator of cyclin ...	0.80813	3.06749	5.40769	0.000123675	0.00306836
36147	CG30015	7491	2R	protein-coding	CG30015 gene product...	-0.670273	6.9956	-5.4058	0.000124074	0.00307172
42808	CG10219	894	3R	protein-coding	CG10219 gene product...	-0.490577	5.84607	-5.40022	0.000125257	0.00308902
38021	p130CAS	4099	3L	protein-coding	CG1212 gene product ...	-0.434122	6.34154	-5.401	0.000125091	0.00308902
38873	CG32369	5696	3L	protein-coding	CG32369 gene product...	-0.609371	6.32979	-5.38405	0.000128752	0.00312815
39450	Hip1	4569	3L	protein-coding	Huntingtin interacti...	-0.568543	6.62496	-5.38383	0.000128799	0.00312815
34826	nAChRalpha5	9373	2L	protein-coding	nicotinic Acetylchol...	-0.521133	3.45819	-5.38498	0.000128546	0.00312815
41028	mRpL19	1036	3R	protein-coding	mitochondrial riboso...	-0.489161	3.67809	-5.38729	0.000128043	0.00312815
44115	Rgl	5500	3L	protein-coding	Ral guanine nucleoti...	-0.487791	5.57588	-5.3838	0.000128806	0.00312815
34294	und	1748	2L	protein-coding	uninitiated	-0.397032	6.99316	-5.38963	0.000127534	0.00312815
32557	CG8924	2575	X	protein-coding	CG8924 gene product ...	0.929437	2.82613	5.38934	0.000127597	0.00312815
39068	Klp67A	3086	3L	protein-coding	Kinesin-like protein...	1.17755	3.41101	5.44483	0.000127793	0.00312815
36411	sca	3796	2R	protein-coding	scabrous	1.06051	3.09163	5.38314	0.000129671	0.00314316
34665	bun	12590	2L	protein-coding	bunched	-0.607756	8.90928	-5.36889	0.000132122	0.00317581
36340	CG8839	2342	2R	protein-coding	CG8839 gene product ...	-0.414249	8.3646	-5.36826	0.000132263	0.00317581
35922	Vang	3492	2R	protein-coding	Van Gogh	0.612929	5.32837	5.37101	0.000131644	0.00317581
34569	salm	6118	2L	protein-coding	spalt major	0.700798	3.79271	5.36961	0.000131958	0.00317581
10178913	CG42847	817	2L	protein-coding	CG42847 gene product...	3.47699	1.21795	5.66221	0.000131777	0.00317581
44154	Hmgs	2795	2R	protein-coding	HMG Coenzyme A synth...	-0.680076	6.33142	-5.36007	0.000134124	0.00320841
41585	Spc25	968	3R	protein-coding	CG7242 gene product ...	1.17182	2.13562	5.36097	0.000133916	0.00320841
35364	RPA2	963	2L	protein-coding	Replication protein ...	0.710861	3.69724	5.35809	0.000134577	0.00321321
34835	CG33090	4075	2L	protein-coding	CG33090 gene product...	-0.615317	6.46405	-5.3517	0.000136054	0.00324242
37374	CG9313	3072	2R	protein-coding	CG9313 gene product ...	-1.86733	0.750774	-5.33898	0.000139043	0.00329365
44030	msn	6833	3L	protein-coding	misshapen	-0.546885	8.05038	-5.33708	0.000139496	0.00329365
38978	rhea	11083	3L	protein-coding	CG6831 gene product ...	-0.374194	9.30261	-5.34029	0.000138732	0.00329365
38427	armi	4151	3L	protein-coding	armitage	0.761581	4.33451	5.33727	0.00013945	0.00329365
43161	E(spl)m8-HLH	769	3R	protein-coding	Enhancer of split m8...	2.16124	1.36085	5.40885	0.000138792	0.00329365
40368	rgn	4346	3L	protein-coding	regeneration	-0.394347	7.04566	-5.33151	0.00014083	0.00331901
33521	CG17221	1709	2L	protein-coding	CG17221 gene product...	-0.567268	3.58416	-5.32926	0.000141372	0.0033197
34910	lace	2991	2L	protein-coding	CG4162 gene product ...	-0.494449	6.93613	-5.32886	0.000141469	0.0033197
38341	Non2	1320	3L	protein-coding	Novel nucleolar prot...	0.591923	6.39444	5.32815	0.00014164	0.0033197
59173	CG18812	5449	2R	protein-coding	CG18812 gene product...	-0.510305	8.02029	-5.3265	0.000142042	0.003323
43026	Cad96Ca	2939	3R	protein-coding	Cadherin 96Ca	-0.642573	4.9748	-5.32443	0.000142545	0.00332679
318102	drd	3280	X	protein-coding	drop dead	-0.610355	5.37102	-5.32263	0.000142987	0.00332679
2769001	zormin	12186	3L	protein-coding	CG33484 gene product...	-0.540245	9.20158	-5.32319	0.000142849	0.00332679
42590	Cchl	1356	3R	protein-coding	Cytochrome c heme ly...	-0.624998	4.80566	-5.31991	0.000143652	0.0033317
32972	CG14223	3444	X	protein-coding	CG14223 gene product...	2.04999	2.69134	5.5757	0.00014372	0.0033317
117353	Cct1	3257	3L	protein-coding	CTP:phosphocholine c...	-0.659866	6.76901	-5.31648	0.0001445	0.00333786
34621	CG6770	776	2L	protein-coding	CG6770 gene product ...	-0.535989	10.4797	-5.31515	0.000144828	0.00333786
42466	AdSS	1951	3R	protein-coding	Adenylosuccinate Syn...	-0.468415	7.98946	-5.31337	0.00014527	0.00333786
32114	Met	5088	X	protein-coding	Methoprene-tolerant	-0.465594	4.67002	-5.31117	0.000145819	0.00333786
39627	mRpL39	1137	3L	protein-coding	mitochondrial riboso...	-0.42137	4.03536	-5.31282	0.000145408	0.00333786
43441	dgt6	2196	3R	protein-coding	dim gamma-tubulin 6	0.997833	2.16625	5.31497	0.000144874	0.00333786
40072	CG11619	2419	3L	protein-coding	CG11619 gene product...	1.01287	1.72421	5.31176	0.000145672	0.00333786
8674087	CG42494	1337	3L	protein-coding	CG42494 gene product...	-0.863872	3.86401	-5.30953	0.00014623	0.00334077
49045	Gprk2	4690	3R	protein-coding	G protein-coupled re...	-0.422667	5.96558	-5.30753	0.000146732	0.00334077
33930	Tango1	4679	2L	protein-coding	Transport and Golgi ...	-0.39367	7.25303	-5.30828	0.000146543	0.00334077
64880	chico	3578	2L	protein-coding	CG5686 gene product ...	-0.417481	5.58186	-5.30503	0.000147362	0.00334914
38825	CG8564	1950	3L	protein-coding	CG8564 gene product ...	1.60464	0.0628085	5.30251	0.000148	0.00335764
49228	mod(mdg4)	16924	3R	protein-coding	modifier of mdg4	0.497912	6.90434	5.30065	0.000148471	0.00336235
39784	CG13068	450	3L	protein-coding	CG13068 gene product...	-2.32199	-2.08928	-5.29471	0.000149992	0.0033669
36688	mRpL41	594	2R	protein-coding	mitochondrial riboso...	-0.511082	2.39389	-5.29845	0.000149034	0.0033669
3354941	CG40178	3076	3L	protein-coding	CG40178 gene product...	-0.450958	4.95026	-5.29669	0.000149483	0.0033669
39160	iPLA2-VIA	3685	3L	protein-coding	calcium-independent ...	-0.371024	6.07831	-5.29707	0.000149387	0.0033669
35509	ap	4320	2R	protein-coding	apterous	0.602619	4.81723	5.29522	0.00014986	0.0033669
10178812	CG42815	408	3L	protein-coding	CG42815 gene product...	-4.00378	-2.47099	-5.29191	0.000150716	0.00337624
40932	mRpS9	1293	3R	protein-coding	mitochondrial riboso...	-0.46765	5.13699	-5.29105	0.000150938	0.00337624
317913	CG32204	2989	3L	protein-coding	CG32204 gene product...	-0.798277	1.41882	-5.28903	0.000151461	0.003382
36121	CG11883	3970	2R	protein-coding	CG11883 gene product...	-0.531128	4.85169	-5.28561	0.000152353	0.00339599
36125	stan	13535	2R	protein-coding	starry night	1.04915	5.40571	5.42032	0.000152854	0.0034012
41745	CG3321	720	3R	protein-coding	CG3321 gene product ...	-0.495873	6.74471	-5.28068	0.000153648	0.00340698
41653	yellow-e	1844	3R	protein-coding	CG9792 gene product ...	1.825	5.85993	5.68007	0.000153534	0.00340698
42451	CG4000	999	3R	protein-coding	CG4000 gene product ...	2.94865	2.15579	5.62102	0.000154262	0.00341466
32242	mRpL49	774	X	protein-coding	mitochondrial riboso...	-0.540967	3.11207	-5.27717	0.000154578	0.00341572
36848	Syn2	3712	2R	protein-coding	Syntrophin-like 2	-0.79713	2.08605	-5.27143	0.000156109	0.00343763
34883	TfIIS	1773	2L	protein-coding	RNA polymerase II el...	0.360739	4.9026	5.27242	0.000155844	0.00343763
40178	CG8004	1242	3L	protein-coding	CG8004 gene product ...	-0.427372	4.00834	-5.26889	0.000156791	0.0034467
46069	l(2)06225	789	2L	protein-coding	lethal (2) 06225	-0.469707	6.60368	-5.26711	0.000157272	0.00345133
38493	Rop	2638	3L	protein-coding	Ras opposite	-0.350162	7.0963	-5.26569	0.000157658	0.00345385
36748	Iap2	2134	2R	protein-coding	Inhibitor of apoptos...	-0.375062	5.51554	-5.26287	0.000158424	0.00346467
34079	CG7102	2264	2L	protein-coding	CG7102 gene product ...	1.37448	2.16843	5.26666	0.000158848	0.00346801
41059	CG9836	955	3R	protein-coding	CG9836 gene product ...	-0.386334	5.83568	-5.25814	0.000159718	0.00348104
39619	Tom	963	3L	protein-coding	Twin of m4	3.51766	2.40341	5.68424	0.000161195	0.00350723
39274	CG6163	2020	3L	protein-coding	CG6163 gene product ...	1.245	2.72056	5.27332	0.000162226	0.00352366
39396	Adk1	1266	3L	protein-coding	Adenylate kinase-1	-1.25766	6.34401	-5.49074	0.000162636	0.00352656
40310	CG32432	4487	3L	protein-coding	CG32432 gene product...	-0.724958	2.17812	-5.23938	0.000164961	0.00354679
33367	CG7337	11222	2L	protein-coding	CG7337 gene product ...	-0.558416	7.25426	-5.24058	0.00016462	0.00354679
33001	CG15618	5361	X	protein-coding	CG15618 gene product...	0.420997	3.72982	5.24264	0.000164037	0.00354679
33972	ihog	3276	2L	protein-coding	interference hedgeho...	1.26805	5.07259	5.45926	0.000164217	0.00354679
43731	CG11550	1060	3R	protein-coding	CG11550 gene product...	1.42025	2.70226	5.31367	0.000164688	0.00354679
39260	CG7616	2320	3L	protein-coding	CG7616 gene product ...	-0.948123	3.06955	-5.23485	0.000166253	0.00356857
31103	Rab27	1564	X	protein-coding	CG14791 gene product...	0.954954	1.33995	5.23373	0.000166575	0.00356946
33262	dock	3735	2L	protein-coding	dreadlocks	-0.490338	5.75547	-5.23167	0.000167168	0.00357117
33156	l(2)gl	5986	2L	protein-coding	lethal (2) giant lar...	-0.453508	8.42805	-5.23054	0.000167495	0.00357117
38086	CG13894	2193	3L	protein-coding	CG13894 gene product...	0.662528	2.05085	5.2307	0.000167447	0.00357117
36806	CngA	4259	2R	protein-coding	Cyclic nucleotide-ga...	-0.629228	3.06829	-5.2289	0.000167968	0.00357528
33229	Ets21C	5407	2L	protein-coding	Ets at 21C	-1.95083	3.35511	-5.52493	0.000169117	0.00358777
32757	unc-4	2999	X	protein-coding	CG6269 gene product ...	1.27879	1.46527	5.22509	0.000169077	0.00358777
36681	igl	2894	2R	protein-coding	igloo	-0.546525	3.40466	-5.22326	0.000169611	0.00359226
31896	CG32700	4208	X	protein-coding	CG32700 gene product...	-1.2269	2.21572	-5.22205	0.000169966	0.00359381
37770	CG4797	2106	2R	protein-coding	CG4797 gene product ...	-0.804818	3.92678	-5.21996	0.000170579	0.00359484
37042	thr	4578	2R	protein-coding	three rows	1.14886	2.73112	5.22552	0.000170489	0.00359484
37232	CalpA	3440	2R	protein-coding	Calpain-A	-0.468699	6.28147	-5.2166	0.000171572	0.00360306
32940	l(1)G0156	2104	X	protein-coding	lethal (1) G0156	-0.460578	7.86423	-5.21577	0.000171817	0.00360306
40189	Tom20	1008	3L	protein-coding	Translocase of outer...	-0.366135	5.45757	-5.21724	0.000171382	0.00360306
38819	Sec63	2944	3L	protein-coding	Sec63 ortholog (S. c...	-0.339497	7.30488	-5.20944	0.000173706	0.00363075
40300	Spc105R	6195	3L	protein-coding	Spc105-related	1.14999	4.01621	5.31987	0.000173654	0.00363075
42993	Hr96	2834	3R	protein-coding	Hormone receptor-lik...	-0.562384	6.8438	-5.20819	0.00017408	0.0036326
2768674	Fancd2	4587	3R	protein-coding	CG17269 gene product...	0.956725	2.7088	5.20144	0.000176121	0.00366919
37069	Pcl	4384	2R	protein-coding	Polycomblike	0.430954	4.94885	5.19827	0.00017709	0.00367736
35895	FANCI	4523	2R	protein-coding	Fanconi anemia compl...	0.826906	3.11834	5.19901	0.000176865	0.00367736
38167	SA-2	3219	3L	protein-coding	Stromalin-2	-1.80666	-0.714647	-5.19611	0.000177751	0.00368509
40289	CG13252	2532	3L	protein-coding	CG13252 gene product...	-0.418531	6.54072	-5.19244	0.000178884	0.00369658
39647	Cep135	3570	3L	protein-coding	CG17081 gene product...	0.715467	3.67344	5.19244	0.000178885	0.00369658
39954	Oatp74D	4146	3L	protein-coding	Organic anion transp...	0.49486	7.03502	5.19061	0.00017945	0.00370225
38484	Gad1	3684	3L	protein-coding	Glutamic acid decarb...	-0.567052	3.6757	-5.18046	0.00018263	0.00374965
42445	H	6004	3R	protein-coding	Hairless	0.463779	5.2551	5.18129	0.00018237	0.00374965
41899	pxb	5086	3R	protein-coding	CG33207 gene product...	0.747411	3.06806	5.18096	0.000182474	0.00374965
43682	Gycbeta100B	4066	3R	protein-coding	Guanylyl cyclase bet...	-0.655479	2.05239	-5.1795	0.000182933	0.00374984
33144	Cda4	1934	X	protein-coding	Chitin deacetylase-l...	-0.54969	5.5075	-5.17602	0.000184039	0.00376599
33807	CG9171	5434	2L	protein-coding	CG9171 gene product ...	-0.400459	5.58232	-5.17517	0.000184312	0.00376599
35116	MESR3	2099	2L	protein-coding	Misexpression suppre...	-0.707375	5.64763	-5.17287	0.000185048	0.00377346
36398	CG13148	1672	2R	protein-coding	CG13148 gene product...	1.41572	0.37463	5.17218	0.000185269	0.00377346
33081	Cbs	2202	X	protein-coding	Cystathionine beta-s...	-0.563272	5.6519	-5.17004	0.000185956	0.00377489
38562	CG42540	5118	3L	protein-coding	CG42540 gene product...	-0.527347	3.00599	-5.16982	0.000186026	0.00377489
41845	Oscp	802	3R	protein-coding	Oligomycin sensitivi...	-0.430793	7.21713	-5.1692	0.000186228	0.00377489
35181	CG10702	4585	2L	protein-coding	CG10702 gene product...	-0.609314	3.3597	-5.16529	0.000187495	0.00379453
246601	CG30413	526	2R	protein-coding	CG30413 gene product...	-2.06568	0.698583	-5.16363	0.000188034	0.00379943
49425	mRpL4	1012	2L	protein-coding	mitochondrial riboso...	-0.483382	3.8753	-5.16197	0.000188577	0.00380436
36935	CG11400	1217	2R	protein-coding	CG11400 gene product...	-0.984699	1.20265	-5.16065	0.000189008	0.00380703
14462605	Rgk1	7035	2R	protein-coding	Rad, Gem/Kir family ...	-0.837539	2.62162	-5.15789	0.000189913	0.00381609
38930	Rab19	1105	3L	protein-coding	CG7062 gene product ...	-0.475943	4.18765	-5.15707	0.000190186	0.00381609
39844	Smn	1086	3L	protein-coding	survival motor neuro...	0.496723	3.50953	5.15655	0.000190356	0.00381609
41212	CG16904	980	3R	protein-coding	CG16904 gene product...	-1.90448	0.0770143	-5.1544	0.000191068	0.00381836
37537	Swim	2171	2R	protein-coding	Secreted Wg-interact...	-0.557868	7.5126	-5.15457	0.000191011	0.00381836
38974	GstO2	1743	3L	protein-coding	Glutathione S transf...	-0.37618	6.10269	-5.15068	0.000192305	0.00383708
37572	CG6018	1955	2R	protein-coding	CG6018 gene product ...	-0.534406	4.39966	-5.14808	0.000193175	0.00384841
39505	flr	2343	3L	protein-coding	flare	-0.301702	7.67339	-5.14543	0.000194063	0.00386008
37669	RpL37b	422	2R	protein-coding	Ribosomal protein L3...	-1.85729	-0.777796	-5.13812	0.000196542	0.0039033
40130	CG9231	847	3L	protein-coding	CG9231 gene product ...	-0.540103	4.94918	-5.13626	0.000197181	0.00390572
39900	Exn	7879	3L	protein-coding	Ephexin	-0.479306	6.6516	-5.13508	0.000197583	0.00390572
39978	NUCB1	2203	3L	protein-coding	CG32190 gene product...	-0.374209	7.60666	-5.13517	0.000197553	0.00390572
40195	sNPF-R	4746	3L	protein-coding	short neuropeptide F...	-0.639514	1.90637	-5.13256	0.000198451	0.00390582
42591	ND42	1618	3R	protein-coding	NADH:ubiquinone redu...	-0.489926	6.6307	-5.1324	0.000198508	0.00390582
317946	CG32267	489	3L	protein-coding	CG32267 gene product...	-0.387996	4.13675	-5.1336	0.000198092	0.00390582
42817	mbc	7465	3R	protein-coding	myoblast city	-0.485951	6.91406	-5.13006	0.000199315	0.00390964
36227	CG13204	2189	2R	protein-coding	CG13204 gene product...	1.15116	2.63305	5.13471	0.000199225	0.00390964
35407	CG8665	3624	2L	protein-coding	CG8665 gene product ...	1.43804	5.49179	5.41346	0.000200096	0.00391894
33225	ush	6706	2L	protein-coding	u-shaped	0.362052	5.24506	5.12654	0.000200537	0.00392155
19836164	CR44632	1549	2R	ncRNA	ncRNA	1.85891	-0.979288	5.12388	0.000201468	0.00393372
32915	CG14196	2455	X	protein-coding	CG14196 gene product...	-0.820964	4.63813	-5.13235	0.000202123	0.00394047
35970	Pdk	3164	2R	protein-coding	Pyruvate dehydrogena...	-1.01065	7.41589	-5.24947	0.000203918	0.0039513
37587	bonsai	981	2R	protein-coding	CG4207 gene product ...	-0.534771	3.96535	-5.11789	0.000203577	0.0039513
33500	Rrp1	2551	2L	protein-coding	Recombination repair...	0.855181	5.2063	5.15791	0.000203208	0.0039513
32857	phm	2203	X	protein-coding	phantom	0.96421	3.35777	5.12161	0.000203887	0.0039513
49580	Invadolysin	3610	3R	protein-coding	CG3953 gene product ...	-1.01202	4.72953	-5.21295	0.00020456	0.00395173
46068	Acsl	4902	2R	protein-coding	Acyl-CoA synthetase ...	-0.428514	7.96876	-5.11575	0.000204339	0.00395173
38726	Mdr65	4135	3L	protein-coding	Multiple drug resist...	-0.580808	4.20375	-5.11358	0.000205109	0.00395634
35390	Mcm10	2820	2L	protein-coding	Minichromosome maint...	1.06027	2.55027	5.11253	0.000205485	0.00395761
39386	CG5642	1834	3L	protein-coding	CG5642 gene product ...	-0.333749	7.52722	-5.11126	0.000205938	0.00396036
34997	VhaSFD	2829	2L	protein-coding	Vacuolar H[+]-ATPase...	-0.454132	8.59128	-5.10566	0.000207957	0.00398513
36876	unc-104	8066	2R	protein-coding	unc-104 ortholog (C....	-0.32882	6.26163	-5.10509	0.000208164	0.00398513
40215	CG17145	1323	3L	protein-coding	CG17145 gene product...	1.72088	6.65237	5.47329	0.000207673	0.00398513
19835603	CR45196	797	3R	ncRNA	ncRNA	8.24341	-1.39059	5.471	0.000209719	0.00400888
41109	CG8861	2682	3R	protein-coding	CG8861 gene product ...	-0.738941	1.41373	-5.09378	0.000212307	0.00405228
42086	beat-IIa	3183	3R	protein-coding	beaten path IIa	-0.621685	2.09391	-5.09198	0.000212975	0.00405334
34642	CG31760	4723	2L	protein-coding	CG31760 gene product...	-0.603075	2.80311	-5.09191	0.000212999	0.00405334
42645	CG5377	1253	3R	protein-coding	CG5377 gene product ...	-0.486626	3.57176	-5.08833	0.000214335	0.00407268
317867	CG32121	2820	3L	protein-coding	CG32121 gene product...	-1.81507	1.05374	-5.08706	0.000214808	0.00407559
31950	l(1)G0230	3817	X	protein-coding	lethal (1) G0230	-0.417956	6.85262	-5.08325	0.000216242	0.00409063
42859	CG13607	2212	3R	protein-coding	CG13607 gene product...	0.473734	6.29034	5.08364	0.000216093	0.00409063
37246	Rep	1923	2R	protein-coding	Rab escort protein	-0.447524	4.4357	-5.0801	0.00021743	0.00410094
40093	nes	2377	3L	protein-coding	nessy	-0.339754	5.71045	-5.0809	0.000217131	0.00410094
2768918	Cpr31A	1229	2L	protein-coding	Cuticular protein 31...	-1.6586	1.77423	-5.10279	0.000219977	0.00413457
41252	CG42795	11033	3R	protein-coding	CG42795 gene product...	-0.93797	3.29526	-5.07295	0.000220164	0.00413457
40945	CG2698	3663	3R	protein-coding	CG2698 gene product ...	-0.407575	6.80403	-5.07289	0.000220186	0.00413457
33999	CG4495	2088	2L	protein-coding	CG4495 gene product ...	-0.344716	5.7693	-5.06994	0.000221323	0.00413764
31316	CG12206	2732	X	protein-coding	CG12206 gene product...	0.732191	4.44957	5.07112	0.000220865	0.00413764
41423	l(3)neo38	6563	3R	protein-coding	lethal (3) neo38	1.0992	6.48286	5.24837	0.00022131	0.00413764
38198	Bgb	1242	3L	protein-coding	Big brother	0.515718	3.48927	5.06069	0.000224929	0.00419889
5740294	CG41520	3074	2R	protein-coding	CG41520 gene product...	-0.70493	3.7987	-5.05852	0.000225783	0.00420867
35686	Orc1	3152	2R	protein-coding	Origin recognition c...	0.877436	2.54164	5.05578	0.000226868	0.00421656
32107	nod	2449	X	protein-coding	no distributive disj...	1.07575	2.03833	5.05616	0.000226715	0.00421656
33569	Thor	755	2L	protein-coding	CG8846 gene product ...	-0.819161	9.67375	-5.08374	0.000227715	0.00422251
5740472	Fili	5249	2R	protein-coding	Fish-lips	1.0839	4.04754	5.14664	0.00022785	0.00422251
44359	sda	5182	3R	protein-coding	slamdance	-0.407246	6.61708	-5.05216	0.000228308	0.00422485
43693	CG1746	1980	3R	protein-coding	CG1746 gene product ...	-0.410619	9.91522	-5.04698	0.000230384	0.00425093
42945	tld	3359	3R	protein-coding	tolloid	2.27205	1.79119	5.21915	0.000230173	0.00425093
39753	th	3143	3L	protein-coding	thread	-0.454506	7.77	-5.04552	0.000230972	0.00425563
34985	CG5953	5046	2L	protein-coding	CG5953 gene product ...	-1.38659	6.49058	-5.32025	0.000231554	0.0042602
40644	7B2	1148	3R	protein-coding	CG1168 gene product ...	-0.444281	3.9988	-5.0423	0.000232279	0.00426738
45840	cpo	11566	3R	protein-coding	couch potato	-0.348808	5.22626	-5.03943	0.000233446	0.00428265
35130	Grip71	2276	2L	protein-coding	CG10346 gene product...	0.817307	2.76464	5.03695	0.000234464	0.00428897
34671	CG15485	2467	2L	protein-coding	CG15485 gene product...	1.0286	-0.0930586	5.03698	0.000234449	0.00428897
35679	dpa	3071	2R	protein-coding	disc proliferation a...	0.823132	4.59307	5.04742	0.000234926	0.00429127
32893	CG14191	787	X	protein-coding	CG14191 gene product...	-1.7698	0.612206	-5.034	0.000235678	0.0042927
5740622	CG34426	1022	3L	protein-coding	CG34426 gene product...	-1.05309	5.41152	-5.17879	0.00023549	0.0042927
34894	yuri	4428	2L	protein-coding	yuri gagarin	-0.622361	5.17544	-5.03315	0.000236026	0.00429292
33528	CG12400	762	2L	protein-coding	CG12400 gene product...	-0.412562	5.15562	-5.03195	0.000236525	0.00429586
37364	otp	3368	2R	protein-coding	orthopedia	-0.549381	4.27031	-5.0296	0.000237501	0.00430745
38895	Ect4	9929	3L	protein-coding	Ectoderm-expressed 4	-0.457121	9.30088	-5.02738	0.000238427	0.0043181
32673	CG13004	2394	X	protein-coding	CG13004 gene product...	-0.559	4.94435	-5.02566	0.000239145	0.00432397
43002	Unc-13-4B	4312	3R	protein-coding	Unc-13 ortholog 4B (...	-0.489948	6.45602	-5.02443	0.000239662	0.00432397
36284	CG8964	1968	2R	protein-coding	CG8964 gene product ...	0.652874	2.44963	5.02417	0.000239768	0.00432397
37590	Ugt58Fa	1864	2R	protein-coding	CG4414 gene product ...	-0.637201	3.74821	-5.02271	0.000240385	0.00432898
44008	Hex-C	1493	2R	protein-coding	Hexokinase C	-1.58241	0.846173	-5.02016	0.000241463	0.00433795
32585	eas	4627	X	protein-coding	easily shocked	-0.495682	6.56632	-5.01992	0.000241564	0.00433795
33279	CG4415	1395	2L	protein-coding	CG4415 gene product ...	-1.65655	0.619814	-5.01403	0.00024407	0.00437679
34901	CG15262	1560	2L	protein-coding	CG15262 gene product...	-1.86707	-0.524847	-5.01083	0.000245446	0.00439113
32974	Zw	2512	X	protein-coding	Zwischenferment	-0.512142	4.66645	-5.00976	0.000245903	0.00439113
31104	mei-38	1336	X	protein-coding	meiotic 38	1.0454	1.99487	5.01005	0.000245777	0.00439113
35733	CG1882	2898	2R	protein-coding	CG1882 gene product ...	-0.546789	6.45556	-5.00644	0.000247341	0.00440184
35311	Arpc2	1974	2L	protein-coding	Actin-related protei...	-0.287274	6.9049	-5.00678	0.000247195	0.00440184
318955	CG31810	1138	2L	protein-coding	CG31810 gene product...	1.11985	0.250383	5.00598	0.000247539	0.00440184
41262	sle	4875	3R	protein-coding	slender lobes	0.678	5.6819	5.00437	0.000248243	0.00440821
31614	CG14439	2428	X	protein-coding	CG14439 gene product...	-1.28498	5.50124	-5.23851	0.00025008	0.00442236
36858	CG8303	2286	2R	protein-coding	CG8303 gene product ...	-0.914357	3.34941	-5.00088	0.000249766	0.00442236
36258	ths	8067	2R	protein-coding	thisbe	0.535599	3.07882	5.00141	0.000249535	0.00442236
44233	fray	3934	3R	protein-coding	frayed	-0.448547	6.27547	-4.99711	0.000251423	0.0044338
34711	CG5287	1557	2L	protein-coding	CG5287 gene product ...	-0.388736	4.88383	-4.99766	0.000251181	0.0044338
43614	CG15537	1600	3R	protein-coding	CG15537 gene product...	-0.815028	1.51587	-4.9949	0.000252403	0.00443881
33681	CG15628	3932	2L	protein-coding	CG15628 gene product...	0.757528	3.84748	4.99552	0.000252129	0.00443881
37403	Magi	5198	2R	protein-coding	CG30388 gene product...	0.578295	4.42616	4.98928	0.000254907	0.00447666
318825	mRpL27	932	2L	protein-coding	mitochondrial riboso...	-0.565666	3.06572	-4.98763	0.000255646	0.00448347
32993	CG12702	3517	X	protein-coding	CG12702 gene product...	1.09401	2.81382	4.99324	0.000256827	0.00449182
38840	Cyp316a1	1455	3L	protein-coding	CG8540 gene product ...	2.00936	-1.84841	4.9852	0.000256742	0.00449182
37684	RpL22-like	1232	2R	protein-coding	Ribosomal protein L2...	-1.57924	1.49346	-4.98241	0.000258474	0.00451444
37787	CG4882	1626	2R	protein-coding	CG4882 gene product ...	-0.409164	4.26632	-4.97707	0.000260435	0.00454247
19835567	CR45018	4000	X	ncRNA	ncRNA	-0.560219	4.04366	-4.9762	0.000260837	0.00454327
31293	N	10150	X	protein-coding	Notch	1.43734	6.24393	5.26065	0.000261849	0.00455467
33049	CG1812	3229	X	protein-coding	CG1812 gene product ...	-0.371226	4.4411	-4.97246	0.000262556	0.00456074
42379	mira	3322	3R	protein-coding	miranda	0.73052	3.20398	4.97046	0.000263483	0.00457062
47186	mus205	6750	2R	protein-coding	mutagen-sensitive 20...	0.471667	3.87578	4.96826	0.000264504	0.0045821
42556	CG5849	3063	3R	protein-coding	CG5849 gene product ...	-0.735466	5.04957	-4.97016	0.000265614	0.00459508
5740359	spok	1767	3R	protein-coding	spookier	1.46182	3.92061	5.18014	0.000267197	0.00461621
41991	mRpS33	491	3R	protein-coding	mitochondrial riboso...	-0.607074	2.68773	-4.96142	0.000267709	0.00461879
39873	Nrt	4281	3L	protein-coding	Neurotactin	0.947505	5.24559	5.05685	0.000268641	0.00462862
32459	dah	2353	X	protein-coding	discontinuous actin ...	1.4835	1.65263	4.95602	0.000270267	0.00465033
12798097	CR43637	1117	X	ncRNA	ncRNA	1.63515	0.698624	4.95499	0.000270759	0.00465253
34004	ico	2503	2L	protein-coding	iconoclast	-0.639687	3.60765	-4.95326	0.000271584	0.00465292
33717	CG3792	1194	2L	protein-coding	CG3792 gene product ...	-0.321422	5.30804	-4.95265	0.000271877	0.00465292
37072	CG5742	3315	2R	protein-coding	CG5742 gene product ...	0.60933	4.15877	4.95328	0.000271572	0.00465292
35078	Arr1	2476	2L	protein-coding	Arrestin 1	-1.537	1.86804	-4.97051	0.000273459	0.00467065
31991	CG43347	9931	X	protein-coding	CG43347 gene product...	0.570499	3.92552	4.94897	0.000273645	0.00467065
40220	CG17233	5995	3L	protein-coding	CG17233 gene product...	0.361058	5.60541	4.94354	0.000276273	0.00469955
37215	mip40	1092	2R	protein-coding	Myb-interacting prot...	0.496114	3.3815	4.94319	0.000276444	0.00469955
35677	Coop	1690	2R	protein-coding	Corepressor of Pango...	0.888501	3.94491	4.95884	0.000275721	0.00469955
33667	CG3355	1414	2L	protein-coding	CG3355 gene product ...	2.15779	-1.00806	4.93855	0.000278718	0.00473189
39445	Klc	2065	3L	protein-coding	Kinesin light chain	-0.329625	6.76443	-4.93517	0.000280386	0.00475388
326140	CG31445	3221	3R	protein-coding	CG31445 gene product...	-3.04913	1.9443	-5.23409	0.000282403	0.00478173
50246	CoVIIc	853	2R	protein-coding	Cytochrome c oxidase...	-0.468977	6.11118	-4.9284	0.000283752	0.00479819
44117	bgm	2636	2L	protein-coding	bubblegum	-0.688795	7.20803	-4.93068	0.000284273	0.00480064
35417	CG2201	3885	2L	protein-coding	CG2201 gene product ...	-0.841346	5.19979	-4.9645	0.00028813	0.00481713
50323	CG15210	609	X	protein-coding	CG15210 gene product...	-0.630372	5.25239	-4.91986	0.000288063	0.00481713
39079	CG4080	3453	3L	protein-coding	CG4080 gene product ...	-0.605663	6.46626	-4.91958	0.000288205	0.00481713
38459	mge	1488	3L	protein-coding	maggie	-0.522147	5.57995	-4.91945	0.000288272	0.00481713
36071	KCNQ	3875	2R	protein-coding	KCNQ potassium chann...	-0.514709	5.49654	-4.92213	0.00028691	0.00481713
326150	CG31650	2019	2L	protein-coding	CG31650 gene product...	-0.372556	4.72572	-4.92008	0.000287953	0.00481713
31139	CG14814	3577	X	protein-coding	CG14814 gene product...	0.897839	3.24065	4.92315	0.000286394	0.00481713
42444	CG5466	2907	3R	protein-coding	CG5466 gene product ...	1.0413	2.36138	4.92369	0.000286123	0.00481713
43490	Bub3	1362	3R	protein-coding	CG7581 gene product ...	0.669942	4.56078	4.9157	0.000290186	0.00484277
31136	CG42666	6747	X	protein-coding	CG42666 gene product...	-0.832029	6.38376	-4.96876	0.000294443	0.00488937
19893556	CYTB	1137	MT	protein-coding	cytochrome b	-0.434755	12.2497	-4.90796	0.000294184	0.00488937
35704	CG30491	1414	2R	protein-coding	CG30491 gene product...	-0.426919	3.09986	-4.90746	0.000294444	0.00488937
34280	gcm2	2328	2L	protein-coding	CG3858 gene product ...	1.76542	-1.49395	4.90733	0.000294513	0.00488937
35247	CG10337	1297	2L	protein-coding	CG10337 gene product...	-0.905044	4.17449	-4.93222	0.000298401	0.00493464
33129	CG14615	1914	X	protein-coding	CG14615 gene product...	-0.869225	2.50443	-4.90056	0.000298058	0.00493464
32316	Ndc80	2200	X	protein-coding	CG9938 gene product ...	0.847956	2.26387	4.90024	0.000298228	0.00493464
45668	Vha68-1	2677	2L	protein-coding	Vacuolar H[+] ATPase...	-0.400214	5.31885	-4.89604	0.000300451	0.00496212
53565	bor	2457	3R	protein-coding	belphegor	-0.662428	5.25273	-4.89137	0.000302944	0.0049647
41219	Art4	3071	3R	protein-coding	Arginine methyltrans...	0.518549	5.09581	4.89249	0.000302346	0.0049647
31846	dalao	2668	X	protein-coding	CG7055 gene product ...	0.518933	5.55934	4.89458	0.00030123	0.0049647
40973	Mcm2	2898	3R	protein-coding	Minichromosome maint...	0.790906	4.3721	4.89759	0.000302772	0.0049647
41652	yellow-e2	1571	3R	protein-coding	CG17044 gene product...	0.917382	2.78963	4.89149	0.00030288	0.0049647
34924	CycE	5047	2L	protein-coding	Cyclin E	0.983384	4.0603	4.94996	0.000302583	0.0049647
33331	CG18131	1828	2L	protein-coding	CG18131 gene product...	-1.48486	0.582757	-4.88401	0.000306919	0.00501694
36233	CG30022	1356	2R	protein-coding	CG30022 gene product...	-0.427462	5.1742	-4.8845	0.000306652	0.00501694
36486	IM10	1160	2R	protein-coding	Immune induced molec...	-2.76902	1.47871	-5.09833	0.000307534	0.00501765
34339	Spn31A	1428	2L	protein-coding	Serpin 31A	-0.722536	1.7024	-4.87889	0.000309717	0.00501765
42961	sosie	2151	3R	protein-coding	CG13636 gene product...	-0.540808	2.13243	-4.8802	0.000308996	0.00501765
50266	CG7630	417	3L	protein-coding	CG7630 gene product ...	-0.459513	6.76557	-4.88196	0.000308035	0.00501765
32349	Clic	1839	X	protein-coding	Chloride intracellul...	-0.379322	6.90188	-4.87915	0.000309574	0.00501765
40861	sas	6166	3R	protein-coding	stranded at second	-0.373276	6.89471	-4.87907	0.000309619	0.00501765
45816	onecut	6742	4	protein-coding	CG1922 gene product ...	0.427588	4.82544	4.87991	0.000309159	0.00501765
39491	trn	3365	3L	protein-coding	tartan	0.770116	4.46724	4.87479	0.000314245	0.00508455
42446	Pi3K92E	4839	3R	protein-coding	CG4141 gene product ...	-0.457348	6.32613	-4.86767	0.000315934	0.00509893
34610	dgt2	987	2L	protein-coding	dim gamma-tubulin 2	0.616872	2.33972	4.86833	0.000315564	0.00509893
41055	CG9839	2186	3R	protein-coding	CG9839 gene product ...	0.670828	3.07221	4.86605	0.000316843	0.00510715
40357	CG7632	1442	3L	protein-coding	CG7632 gene product ...	-0.45034	3.927	-4.86484	0.000317526	0.00510905
36791	Lis-1	3459	2R	protein-coding	Lissencephaly-1	-0.341146	6.9016	-4.86442	0.000317763	0.00510905
37418	Lapsyn	1630	2R	protein-coding	Leucine-rich repeat ...	-0.550017	5.57613	-4.86265	0.000318763	0.00511802
39990	CG5535	2296	3L	protein-coding	CG5535 gene product ...	-0.402719	4.70423	-4.86201	0.000319124	0.00511802
34554	CG6287	1284	2L	protein-coding	CG6287 gene product ...	-0.505844	6.88243	-4.86055	0.000319952	0.00512486
32385	CG9400	1156	X	protein-coding	CG9400 gene product ...	-1.4917	-1.72136	-4.8578	0.000321517	0.00513763
10178961	CG42808	640	2R	protein-coding	CG42808 gene product...	-1.1321	4.19751	-4.97598	0.000325987	0.00513763
48311	Pkc53E	5739	2R	protein-coding	Protein C kinase 53E	-0.749103	3.63319	-4.8523	0.000324668	0.00513763
35767	Odc2	1268	2R	protein-coding	Ornithine decarboxyl...	-0.68023	3.34924	-4.85187	0.000324914	0.00513763
41379	PGRP-LB	1775	3R	protein-coding	Peptidoglycan recogn...	-0.576052	5.90584	-4.85643	0.000322299	0.00513763
35933	shrb	1267	2R	protein-coding	shrub	-0.379254	7.02424	-4.8518	0.000324958	0.00513763
33941	Tsp	5017	2L	protein-coding	Thrombospondin	-0.318404	5.01922	-4.85352	0.000323965	0.00513763
35774	sut1	2412	2R	protein-coding	sugar transporter 1	0.380043	5.46005	4.85533	0.000322927	0.00513763
31679	CG15478	1997	X	protein-coding	CG15478 gene product...	1.1856	0.884531	4.85257	0.000324511	0.00513763
59247	Zwilch	2232	3R	protein-coding	CG18729 gene product...	1.26557	2.31178	4.86145	0.000325519	0.00513763
36511	CG42807	2101	2R	protein-coding	CG42807 gene product...	1.49912	9.04487	5.13852	0.000323987	0.00513763
35226	CG10026	2091	2L	protein-coding	CG10026 gene product...	1.51048	4.4833	5.10198	0.000325846	0.00513763
43155	E(spl)m2-BFM	957	3R	protein-coding	Enhancer of split m2...	1.52451	2.02369	4.89303	0.000322986	0.00513763
43271	CG6051	4494	3R	protein-coding	CG6051 gene product ...	-0.518722	6.66703	-4.84862	0.000326794	0.00514398
36337	garz	6954	2R	protein-coding	gartenzwerg	-0.301143	6.8027	-4.84395	0.000329519	0.00518048
37164	Jabba	2417	2R	protein-coding	CG42351 gene product...	-0.567104	7.37597	-4.84247	0.000330383	0.00518766
42780	CG10182	2212	3R	protein-coding	CG10182 gene product...	-0.63513	8.75887	-4.83269	0.000336177	0.00526004
40138	Lon	3761	3L	protein-coding	Lon protease	-0.501585	5.75498	-4.83215	0.0003365	0.00526004
33852	CG9140	1590	2L	protein-coding	CG9140 gene product ...	-0.488003	7.07262	-4.83369	0.000335581	0.00526004
42253	Mekk1	6046	3R	protein-coding	CG7717 gene product ...	-0.454141	6.59736	-4.83191	0.000336642	0.00526004
42665	Efa6	8255	3R	protein-coding	Exchange factor for ...	-0.518035	6.36906	-4.82983	0.000337892	0.0052731
35615	Tsp42Ef	1347	2R	protein-coding	Tetraspanin 42Ef	-0.394546	6.12891	-4.82905	0.000338362	0.00527398
43157	E(spl)m4-BFM	759	3R	protein-coding	Enhancer of split m4...	2.64302	1.90304	5.07117	0.000339859	0.00529085
44448	scrib	17197	3R	protein-coding	scribbled	-0.329193	8.28081	-4.82399	0.00034142	0.00530866
31490	CG4096	3992	X	protein-coding	CG4096 gene product ...	0.365321	5.31859	4.8215	0.000342935	0.00532572
34231	CG31708	3562	2L	protein-coding	CG31708 gene product...	-0.971804	0.409767	-4.81995	0.000343878	0.00533387
43247	CG6295	1091	3R	protein-coding	CG6295 gene product ...	1.67617	8.43236	5.14032	0.000345572	0.00535363
33928	CG31635	9511	2L	protein-coding	CG31635 gene product...	-0.490809	6.32417	-4.8095	0.000350335	0.00542079
44642	Apc	8506	3R	protein-coding	APC-like	-0.335077	6.67964	-4.80883	0.000350757	0.00542079
44529	ptr	5650	X	protein-coding	proximal to raf	-0.592298	7.26438	-4.80479	0.00035329	0.00544016
3771968	Msp300	69810	2L	protein-coding	Muscle-specific prot...	-0.394353	10.3701	-4.80512	0.000353077	0.00544016
38044	wac	853	3L	protein-coding	wee Augmin	0.824654	2.43278	4.80523	0.000353011	0.00544016
45012	Vha68-2	2759	2L	protein-coding	Vacuolar H[+] ATPase...	-0.426931	9.93312	-4.79913	0.000356867	0.00548861
50209	IM3	769	2R	protein-coding	Immune induced molec...	-3.98129	2.86918	-5.24258	0.000357962	0.00549881
37617	blw	2252	2R	protein-coding	bellwether	-0.396265	9.87595	-4.79585	0.000358958	0.0055055
36458	CG4630	2178	2R	protein-coding	CG4630 gene product ...	0.764755	3.35053	4.79538	0.000359261	0.0055055
8674073	CG42554	1023	3L	protein-coding	CG42554 gene product...	-0.590296	2.9285	-4.79213	0.000361346	0.00552476
39332	Klp68D	2998	3L	protein-coding	Kinesin-like protein...	-0.506644	4.33127	-4.79194	0.000361473	0.00552476
45994	fs(1)M3	5690	X	protein-coding	female sterile (1) M...	2.03963	-1.76155	4.7914	0.000361817	0.00552476
2768659	CG33293	661	3R	protein-coding	CG33293 gene product...	-0.958129	2.65411	-4.78773	0.000364197	0.0055307
37949	Mmp1	4841	2R	protein-coding	Matrix metalloprotei...	-0.878218	7.44847	-4.87645	0.000364376	0.0055307
39986	CG5567	1288	3L	protein-coding	CG5567 gene product ...	-0.709751	3.03367	-4.78911	0.000363298	0.0055307
39716	comm2	1516	3L	protein-coding	CG7554 gene product ...	-0.639861	4.53571	-4.78813	0.000363933	0.0055307
50391	Grip	3764	X	protein-coding	Glutamate receptor b...	-0.627068	3.7717	-4.78753	0.000364323	0.0055307
40439	CG14562	5378	3L	protein-coding	CG14562 gene product...	0.365897	4.76043	4.78521	0.000365834	0.00554623
49070	Mbs	7797	3L	protein-coding	Myosin binding subun...	-0.33265	7.0285	-4.78233	0.000367718	0.00556157
32462	CG9123	1592	X	protein-coding	CG9123 gene product ...	1.10079	2.18355	4.78262	0.000367528	0.00556157
32622	CG9902	5059	X	protein-coding	CG9902 gene product ...	0.71633	3.32672	4.77932	0.0003697	0.00558492
318597	CG31115	981	3R	protein-coding	CG31115 gene product...	-0.725392	1.77218	-4.77757	0.000370859	0.00559229
41246	CG12814	2507	3R	protein-coding	CG12814 gene product...	-0.491796	5.95558	-4.77725	0.000371065	0.00559229
326270	MtnD	274	3R	protein-coding	Metallothionein D	-1.4073	5.24107	-5.02353	0.000373703	0.00559239
42940	slo	10153	3R	protein-coding	slowpoke	-0.426066	5.70159	-4.77356	0.000373519	0.00559239
37202	CG10737	4805	2R	protein-coding	CG10737 gene product...	-0.395293	7.60864	-4.77544	0.000372267	0.00559239
41095	D1	1877	3R	protein-coding	D1 chromosomal prote...	0.672375	7.00652	4.77868	0.000372957	0.00559239
37377	dgt3	1809	2R	protein-coding	dim gamma-tubulin 3	0.970072	2.04754	4.77378	0.000373372	0.00559239
38156	msd5	840	3L	protein-coding	mitotic spindle dens...	1.30982	1.23165	4.77413	0.000373139	0.00559239
31604	CG3192	1384	X	protein-coding	CG3192 gene product ...	-0.449165	5.50967	-4.77125	0.000375064	0.00560286
42877	CG6204	2810	3R	protein-coding	CG6204 gene product ...	-0.433107	3.9286	-4.77027	0.000375721	0.00560286
43694	CG12054	6238	3R	protein-coding	CG12054 gene product...	-0.330149	6.65907	-4.77065	0.000375464	0.00560286
42602	Gld2	5217	3R	protein-coding	CG5732 gene product ...	-1.54627	2.06874	-4.82315	0.000376841	0.00561299
34794	Orc5	1687	2L	protein-coding	Origin recognition c...	0.693895	2.21092	4.76711	0.00037785	0.00561491
34639	CG17211	5159	2L	protein-coding	CG17211 gene product...	1.95702	3.2747	5.04128	0.000377686	0.00561491
39794	CG4982	512	3L	protein-coding	CG4982 gene product ...	-2.15642	-2.41287	-4.76178	0.000381464	0.00563757
246553	CG30345	2217	2R	protein-coding	CG30345 gene product...	-0.575691	6.57452	-4.76032	0.00038246	0.00563757
36668	CG10249	7416	2R	protein-coding	CG10249 gene product...	-0.492692	6.45458	-4.76402	0.00037994	0.00563757
40384	SAK	3371	3L	protein-coding	Sak kinase	0.580679	3.46249	4.76229	0.000381113	0.00563757
43812	ey	3720	4	protein-coding	eyeless	0.750479	2.66075	4.76077	0.000382154	0.00563757
33205	CG11912	898	2L	protein-coding	CG11912 gene product...	0.75959	9.12257	4.7868	0.00038167	0.00563757
37844	ppk29	1770	2R	protein-coding	pickpocket 29	1.36976	0.716137	4.7603	0.00038247	0.00563757
36508	Roe1	1065	2R	protein-coding	CG6155 gene product ...	-0.442651	4.46216	-4.75701	0.00038473	0.00566433
3772082	kay	7789	3R	protein-coding	kayak	-0.558072	8.20842	-4.75526	0.000385935	0.00567552
31760	Trxr-1	2790	X	protein-coding	Thioredoxin reductas...	-0.296536	7.71832	-4.75341	0.000387211	0.0056819
33770	mid	2920	2L	protein-coding	midline	0.85026	2.56675	4.75334	0.00038726	0.0056819
36325	CG13170	415	2R	protein-coding	CG13170 gene product...	-1.97829	-0.651837	-4.7487	0.000390486	0.00570952
35067	CG6870	985	2L	protein-coding	CG6870 gene product ...	-1.14252	4.08264	-4.87479	0.00039031	0.00570952
2768909	CG15744	6261	X	protein-coding	CG15744 gene product...	0.596694	4.54982	4.74889	0.00039035	0.00570952
39322	Bmcp	1855	3L	protein-coding	CG7314 gene product ...	-0.51415	4.33865	-4.74723	0.000391511	0.00571776
40314	fng	1959	3L	protein-coding	fringe	0.681973	4.48393	4.74661	0.000391947	0.00571776
31449	Mcm3	2747	X	protein-coding	Minichromosome maint...	0.828115	4.0593	4.75429	0.000393553	0.00573464
38491	ens	5703	3L	protein-coding	ensconsin	-0.275883	8.50466	-4.74231	0.000394973	0.00574875
43512	sro	1154	3R	protein-coding	shroud	2.36221	1.81686	4.93199	0.000396211	0.00576019
38703	Lcp65Ag1	517	3L	protein-coding	CG10530 gene product...	-1.99137	3.36122	-5.01813	0.00039837	0.00577184
34321	CG4619	4136	2L	protein-coding	CG4619 gene product ...	-0.419696	3.86629	-4.73773	0.000398225	0.00577184
38542	CG15019	764	3L	protein-coding	CG15019 gene product...	-0.40246	4.6893	-4.73821	0.000397883	0.00577184
31955	Hk	10725	X	protein-coding	Hyperkinetic	-0.426664	3.6571	-4.73551	0.000399814	0.00578618
43324	unc80	10271	3R	protein-coding	CG18437 gene product...	-0.447939	3.46672	-4.73418	0.000400762	0.00579333
38120	CG13912	818	3L	protein-coding	CG13912 gene product...	-0.474761	3.93376	-4.73197	0.000402353	0.00580973
43464	CG31427	1237	3R	protein-coding	CG31427 gene product...	-3.36763	-1.61414	-4.73538	0.000406088	0.00584793
36506	CG6145	3271	2R	protein-coding	CG6145 gene product ...	-0.608077	6.12048	-4.72642	0.000406374	0.00584793
44548	lola	25208	2R	protein-coding	longitudinals lackin...	0.458823	8.2464	4.72659	0.000406251	0.00584793
41766	CG8066	1173	3R	protein-coding	CG8066 gene product ...	-0.469827	5.02946	-4.72465	0.000407663	0.0058507
43507	ATPsyn-gamma	1460	3R	protein-coding	ATP synthase-gamma c...	-0.415836	8.04061	-4.72537	0.00040714	0.0058507
39036	Doc3	1671	3L	protein-coding	Dorsocross3	0.989695	1.22802	4.72427	0.000407943	0.0058507
39447	CG10973	1032	3L	protein-coding	CG10973 gene product...	-0.503702	3.83989	-4.72332	0.000408636	0.00585406
43028	CG13654	3999	3R	protein-coding	CG13654 gene product...	-0.630334	4.52354	-4.7212	0.000410187	0.00586967
43496	Obp99d	500	3R	protein-coding	Odorant-binding prot...	-2.01146	-1.09672	-4.71764	0.000412815	0.00590067
38313	CG1146	2357	3L	protein-coding	CG1146 gene product ...	-0.968393	5.51024	-4.83714	0.000413287	0.0059008
40542	Vps24	1114	3R	protein-coding	Vacuolar protein sor...	-0.431026	5.28164	-4.71466	0.000415023	0.00591896
19893549	ND5	1717	MT	protein-coding	NADH dehydrogenase s...	-0.514986	9.81258	-4.71172	0.000417221	0.00594365
43838	mGluR	6351	4	protein-coding	metabotropic Glutama...	-0.446295	2.76035	-4.70791	0.00042008	0.00597104
37482	LBR	2915	2R	protein-coding	Lamin B receptor	1.05859	4.11066	4.81007	0.000419877	0.00597104
36445	Nrk	3235	2R	protein-coding	Neurospecific recept...	0.527413	3.3061	4.70602	0.000421507	0.00598465
44851	raw	5011	2L	protein-coding	CG12437 gene product...	-0.720871	6.70297	-4.72838	0.00042321	0.00599168
32081	Tim8	761	X	protein-coding	CG1728 gene product ...	-0.387469	4.2912	-4.70289	0.000423882	0.00599168
41707	CG3061	1981	3R	protein-coding	CG3061 gene product ...	-0.308579	6.28573	-4.70444	0.000422706	0.00599168
37026	CG6385	2750	2R	protein-coding	CG6385 gene product ...	1.19594	4.58796	4.87469	0.000423431	0.00599168
38050	RhoGEF3	13467	3L	protein-coding	Rho guanine nucleoti...	-0.551253	5.38079	-4.70037	0.000425805	0.00599891
31015	Hmt4-20	6211	X	protein-coding	Histone methyltransf...	0.423509	6.57956	4.70113	0.000425221	0.00599891
45326	Lsp2	2477	3L	protein-coding	Larval serum protein...	6.74711	10.8778	5.24688	0.000425722	0.00599891
31611	CG14441	7236	X	protein-coding	CG14441 gene product...	-0.482759	4.73599	-4.69898	0.000426866	0.00600722
40508	Chro	4263	3L	protein-coding	Chromator	0.567608	5.93733	4.69458	0.000430247	0.00604813
41432	CoVa	796	3R	protein-coding	Cytochrome c oxidase...	-0.404068	7.48943	-4.69226	0.000432044	0.00606002
41204	CG12945	2059	3R	protein-coding	CG12945 gene product...	-0.333434	4.92486	-4.69237	0.000431958	0.00606002
35559	Trap1	2478	2R	protein-coding	CG3152 gene product ...	-0.600281	5.55409	-4.69027	0.000433595	0.00606114
33653	Gs1l	1259	2L	protein-coding	GS1-like	-0.55021	4.37541	-4.68971	0.000434025	0.00606114
33135	CG12576	2773	X	protein-coding	CG12576 gene product...	-0.496893	7.31401	-4.69087	0.000433124	0.00606114
34287	CG4364	2124	2L	protein-coding	CG4364 gene product ...	-0.335284	7.46181	-4.69054	0.000433381	0.00606114
39145	CG42268	7218	3L	protein-coding	CG42268 gene product...	-0.387252	6.24361	-4.68716	0.000436025	0.00607575
38306	CG45186	24343	3L	protein-coding	CG45186 gene product...	-0.345861	8.74344	-4.6874	0.000435833	0.00607575
32606	CG4239	2236	X	protein-coding	CG4239 gene product ...	-0.398213	5.86267	-4.68309	0.000439221	0.00611361
42700	CG4723	2272	3R	protein-coding	CG4723 gene product ...	0.887448	2.94085	4.68137	0.000440582	0.00612587
43230	BM-40-SPARC	1201	3R	protein-coding	CG6378 gene product ...	-0.548363	7.45618	-4.67928	0.000442237	0.0061311
39336	CG5946	2706	3L	protein-coding	CG5946 gene product ...	-0.428202	6.13052	-4.67758	0.000443594	0.0061311
33825	CG9044	4425	2L	protein-coding	CG9044 gene product ...	-0.356948	6.78199	-4.67726	0.000443844	0.0061311
37342	Lrt	3660	2R	protein-coding	Leucine-rich tendon-...	0.658185	4.00597	4.67744	0.000443702	0.0061311
44889	ph-d	6126	X	protein-coding	polyhomeotic distal	0.664268	4.70777	4.67849	0.000442867	0.0061311
33979	sip2	2345	2L	protein-coding	septin interacting p...	1.07497	4.50491	4.80404	0.000441861	0.0061311
14462548	CR44161	709	2R	ncRNA	ncRNA	1.38311	-1.5823	4.67271	0.000447494	0.00617483
38216	CG18171	2538	3L	protein-coding	CG18171 gene product...	-0.770657	3.61964	-4.67095	0.000448913	0.00618772
32871	Atg101	1850	X	protein-coding	Autophagy-specific g...	-0.466064	4.93748	-4.66715	0.000451985	0.00621867
39749	mRpS31	1277	3L	protein-coding	mitochondrial riboso...	-0.448719	3.91964	-4.66697	0.000452134	0.00621867
41759	Cyp313a1	1623	3R	protein-coding	CG3360 gene product ...	3.65708	-2.14129	4.67468	0.00045263	0.00621879
34594	Pde1c	7968	2L	protein-coding	CG44007 gene product...	-0.535096	4.84782	-4.66236	0.000455899	0.00625023
33715	mRpL28	1170	2L	protein-coding	mitochondrial riboso...	-0.417685	5.40731	-4.66276	0.000455577	0.00625023
36778	Asph	4157	2R	protein-coding	Aspartyl beta-hydrox...	-0.685585	7.23449	-4.67028	0.000456454	0.00625112
40980	mRpL1	1220	3R	protein-coding	mitochondrial riboso...	-0.456321	3.80415	-4.65883	0.000458809	0.0062699
19836175	CG44242	456	2R	protein-coding	CG44242 gene product...	-0.444573	4.20434	-4.65919	0.000458507	0.0062699
31921	CG9686	666	X	protein-coding	CG9686 gene product ...	-0.59611	3.74147	-4.65594	0.000461196	0.00629461
43258	Cpr97Ea	1781	3R	protein-coding	Cuticular protein 97...	0.659247	1.94872	4.65545	0.000461605	0.00629461
35190	Ddc	2797	2L	protein-coding	Dopa decarboxylase	-2.04787	7.1566	-5.00871	0.000469097	0.00633261
36800	Tsf3	2377	2R	protein-coding	Transferrin 3	-1.10494	4.33859	-4.77342	0.000468676	0.00633261
42137	CG43102	12189	3R	protein-coding	CG43102 gene product...	-0.450649	5.17571	-4.65018	0.00046601	0.00633261
39856	Su(P)	1412	3L	protein-coding	Suppressor of ref(2)...	-0.386936	4.79686	-4.64913	0.000466888	0.00633261
31496	IntS6	6250	X	protein-coding	Integrator 6	0.33119	4.97552	4.64929	0.000466753	0.00633261
41839	tefu	8416	3R	protein-coding	telomere fusion	0.546895	4.92899	4.64688	0.000468781	0.00633261
36703	unc-5	5235	2R	protein-coding	CG8166 gene product ...	0.566168	4.26729	4.64647	0.000469133	0.00633261
44915	DNApol-alpha60	1753	3L	protein-coding	DNA polymerase alpha...	0.701965	2.09649	4.6462	0.000469358	0.00633261
36669	CG10253	2838	2R	protein-coding	CG10253 gene product...	0.70818	2.13816	4.64967	0.000466437	0.00633261
38492	RfC4	1127	3L	protein-coding	Replication factor C...	0.830756	3.58697	4.65349	0.000465565	0.00633261
53573	Ilk	2220	3L	protein-coding	Integrin linked kina...	-0.357575	6.23235	-4.64525	0.000470168	0.00633683
44149	Acon	3103	2L	protein-coding	Aconitase	-0.461115	9.07392	-4.64429	0.000470981	0.00634108
36196	Cpr47Eg	421	2R	protein-coding	Cuticular protein 47...	-1.41887	3.566	-4.81882	0.000473873	0.00636879
38345	mRpS35	1144	3L	protein-coding	mitochondrial riboso...	-0.493742	3.83104	-4.6407	0.000474038	0.00636879
318867	CG31643	2938	2L	protein-coding	CG31643 gene product...	-0.583488	3.53195	-4.63853	0.000475895	0.00637359
41169	Fst	1177	3R	protein-coding	Frost	-0.475249	10.3614	-4.63915	0.000475356	0.00637359
41942	mor	3983	3R	protein-coding	moira	0.479722	6.41786	4.63911	0.000475397	0.00637359
34112	Piezo	11090	2L	protein-coding	CG44122 gene product...	-0.325425	7.32249	-4.63726	0.000476979	0.0063814
40283	Rcd2	2245	3L	protein-coding	Reduction in Cnn dot...	-0.764664	5.17931	-4.66302	0.000478143	0.00638337
41646	Droj2	2373	3R	protein-coding	DnaJ-like-2	-0.341653	8.10533	-4.63542	0.000478571	0.00638337
42541	lbl	2744	3R	protein-coding	ladybird late	0.836712	1.87351	4.63535	0.000478628	0.00638337
40033	GNBP2	1501	3L	protein-coding	Gram-negative bacter...	-0.507373	3.17796	-4.63334	0.00048036	0.00639979
43228	ball	2027	3R	protein-coding	ballchen	0.701275	4.13752	4.63144	0.000482017	0.00641515
19835082	CR32111	5214	3L	ncRNA	ncRNA	1.449	1.53653	4.63162	0.000482765	0.0064184
8674097	CG42525	1461	3L	protein-coding	CG42525 gene product...	-1.11731	0.696009	-4.62134	0.000490872	0.00650346
41163	CG8312	4218	3R	protein-coding	CG8312 gene product ...	-0.391328	6.13985	-4.62097	0.000491202	0.00650346
53434	c12.2	4444	X	protein-coding	CG12149 gene product...	-0.359471	4.85314	-4.62146	0.000490771	0.00650346
31589	dx	3828	X	protein-coding	deltex	0.773077	4.4669	4.63322	0.00049099	0.00650346
31965	CG17841	2488	X	protein-coding	CG17841 gene product...	-0.417536	6.21235	-4.61842	0.000493467	0.00651744
40617	CG12007	1853	3R	protein-coding	CG12007 gene product...	-0.376768	5.33911	-4.61806	0.000493792	0.00651744
31771	CG10555	5188	X	protein-coding	CG10555 gene product...	0.686784	5.31139	4.62591	0.000492933	0.00651744
38623	CG13285	1227	3L	protein-coding	CG13285 gene product...	-0.879866	3.84411	-4.64019	0.000495053	0.00652733
43160	E(spl)m7-HLH	982	3R	protein-coding	Enhancer of split m7...	2.63	1.39939	4.79635	0.000495573	0.00652743
246581	GstE9	788	2R	protein-coding	Glutathione S transf...	-0.752409	4.84545	-4.63148	0.000497425	0.00653182
45922	rap	2789	X	protein-coding	retina aberrant in p...	0.367837	5.16661	4.61433	0.000497129	0.00653182
40354	Edg78E	967	3L	protein-coding	Ecdysone-dependent g...	2.71131	-1.24452	4.61398	0.000497443	0.00653182
40918	Sp7	1998	3R	protein-coding	Serine protease 7	-0.872721	5.46868	-4.69051	0.000504842	0.00655028
37011	rdgBbeta	1382	2R	protein-coding	CG17818 gene product...	-0.704181	3.19152	-4.61081	0.000500298	0.00655028
32912	Mur18B	1615	X	protein-coding	Mucin related 18B	-0.535527	9.41771	-4.61019	0.000500859	0.00655028
33777	CG7277	1604	2L	protein-coding	CG7277 gene product ...	-0.452626	5.0223	-4.60633	0.000504356	0.00655028
43130	Lnk	3335	3R	protein-coding	CG17367 gene product...	-0.441309	5.64921	-4.60776	0.00050306	0.00655028
39143	ATPsyn-b	918	3L	protein-coding	ATP synthase, subuni...	-0.433822	7.55181	-4.60887	0.000502052	0.00655028
40241	CG5618	2269	3L	protein-coding	CG5618 gene product ...	-0.415917	5.17969	-4.6117	0.000499489	0.00655028
44263	Sara	4621	2R	protein-coding	Smad anchor for rece...	-0.306891	6.62338	-4.60947	0.000501509	0.00655028
36037	Adam	1363	2R	protein-coding	CG12131 gene product...	-0.27305	6.44614	-4.60945	0.000501525	0.00655028
37932	CG3548	2218	2R	protein-coding	CG3548 gene product ...	0.566377	3.70201	4.60711	0.000503649	0.00655028
14462878	CG44006	1240	3L	protein-coding	CG44006 gene product...	1.50227	-0.263576	4.60561	0.000505014	0.00655028
45707	CG18031	1681	X	protein-coding	CG18031 gene product...	1.56568	3.57217	4.82085	0.000502565	0.00655028
35573	Tdc1	2281	2R	protein-coding	Tyrosine decarboxyla...	-0.845363	4.40082	-4.63605	0.000508222	0.00658519
31920	CG1468	735	X	protein-coding	CG1468 gene product ...	-0.806113	5.42087	-4.65225	0.000510721	0.00659126
318636	CG31229	777	3R	protein-coding	CG31229 gene product...	-0.633789	2.14112	-4.59997	0.00051019	0.00659126
38255	CG5687	3115	3L	protein-coding	CG5687 gene product ...	-0.544408	3.87006	-4.59964	0.00051049	0.00659126
31072	CG11403	2890	X	protein-coding	CG11403 gene product...	0.848461	2.43175	4.59935	0.000510758	0.00659126
35766	Odc1	1253	2R	protein-coding	Ornithine decarboxyl...	-0.907446	4.90601	-4.68053	0.000511595	0.00659538
36354	Cpr49Ah	990	2R	protein-coding	Cuticular protein 49...	2.46597	1.38379	4.75305	0.000512472	0.00660002
19835238	CR44305	1222	2R	ncRNA	ncRNA	-2.84838	-2.52424	-4.59632	0.000513561	0.00660737
40254	CG13248	2856	3L	protein-coding	CG13248 gene product...	-0.600204	2.48451	-4.59569	0.000514149	0.00660826
38418	kst	14454	3L	protein-coding	karst	-0.351985	9.26496	-4.59143	0.000518124	0.00665265
32850	Rip11	3889	X	protein-coding	Rab11 interacting pr...	-0.379912	7.29413	-4.58982	0.000519632	0.00666531
36481	CG10814	1458	2R	protein-coding	CG10814 gene product...	-3.13101	3.46583	-4.97281	0.000521543	0.00668309
42298	CG11779	2948	3R	protein-coding	CG11779 gene product...	-0.699478	4.9864	-4.59369	0.000522373	0.006687
43010	fd96Ca	2195	3R	protein-coding	forkhead domain 96Ca	2.28777	-0.307549	4.58441	0.000524749	0.00671068
39081	Cpr67B	1010	3L	protein-coding	Cuticular protein 67...	-1.02305	8.41323	-4.72636	0.000527202	0.00672182
37922	Nurf-38	1481	2R	protein-coding	Nucleosome remodelin...	-0.388037	6.93758	-4.58228	0.000526767	0.00672182
31105	rush	2721	X	protein-coding	rush hour	-0.29056	6.72375	-4.58238	0.000526673	0.00672182
39935	tap	2130	3L	protein-coding	target of Poxn	1.08808	1.19654	4.58115	0.000527847	0.00672333
33398	CG10880	1285	2L	protein-coding	CG10880 gene product...	0.671281	2.3877	4.58052	0.000528449	0.00672427
32774	CG12985	1357	X	protein-coding	CG12985 gene product...	-1.28666	-0.26153	-4.5797	0.000529237	0.00672759
34412	mRpS7	917	2L	protein-coding	mitochondrial riboso...	-0.363468	4.52984	-4.57714	0.000531696	0.00675211
37921	ITP	4686	2R	protein-coding	Ion transport peptid...	-0.376792	6.04903	-4.5757	0.000533077	0.00675701
39964	CG6259	1100	3L	protein-coding	CG6259 gene product ...	-0.342576	6.01364	-4.57546	0.000533313	0.00675701
43080	XNP	4688	3R	protein-coding	CG4548 gene product ...	0.443009	6.49633	4.57344	0.000535262	0.00675701
33002	Nup205	6470	X	protein-coding	Nucleoporin 205kD	0.455552	5.4638	4.57485	0.0005339	0.00675701
44522	lea	6206	2L	protein-coding	leak	0.891255	4.60399	4.63938	0.000534537	0.00675701
3772088	pncr002:3R	505	3R	ncRNA	putative noncoding R...	4.00117	3.47532	5.00355	0.000535092	0.00675701
42929	Esyt2	3510	3R	protein-coding	Extended synaptotagm...	-0.366569	6.89911	-4.57084	0.000537787	0.00677999
31347	CG2938	3915	X	protein-coding	CG2938 gene product ...	-0.288715	6.11061	-4.57048	0.000538145	0.00677999
43092	Ssadh	1876	3R	protein-coding	Succinic semialdehyd...	-0.322294	6.34832	-4.56961	0.000538989	0.00678392
31663	CG2059	1256	X	protein-coding	CG2059 gene product ...	-0.416295	3.23557	-4.5683	0.000540268	0.00679331
36581	CG8503	1774	2R	protein-coding	CG8503 gene product ...	-0.566509	3.99405	-4.56461	0.000543891	0.006812
44011	pwn	5810	2R	protein-coding	pawn	0.896334	4.55893	4.63116	0.000543407	0.006812
50191	CG15353	350	2L	protein-coding	CG15353 gene product...	0.953684	0.84431	4.56477	0.000543733	0.006812
37179	CG18190	1077	2R	protein-coding	CG18190 gene product...	1.07617	2.31131	4.5653	0.000543212	0.006812
42492	AnxB9	2073	3R	protein-coding	Annexin B9	-0.335852	8.47803	-4.56295	0.000545533	0.00682586
31190	CG3621	807	X	protein-coding	CG3621 gene product ...	-0.494676	4.79697	-4.55968	0.000548777	0.00684628
39206	CG32066	2555	3L	protein-coding	CG32066 gene product...	-0.464893	5.44399	-4.55997	0.000548482	0.00684628
32279	CG15743	1959	X	protein-coding	CG15743 gene product...	0.603166	3.34579	4.5602	0.000548261	0.00684628
40953	CG11035	871	3R	protein-coding	CG11035 gene product...	-0.548066	2.7044	-4.55618	0.000552268	0.00688311
43654	cindr	4662	3R	protein-coding	CIN85 and CD2AP orth...	-0.407773	7.04233	-4.54819	0.000560326	0.00697672
37407	Hmg-2	1347	2R	protein-coding	High mobility group ...	-0.704014	2.70677	-4.54383	0.000564768	0.00702146
37707	CG3530	3698	2R	protein-coding	CG3530 gene product ...	-0.34931	5.30186	-4.54304	0.000565576	0.00702146
38286	CG1275	2093	3L	protein-coding	CG1275 gene product ...	-0.329203	6.52436	-4.54322	0.000565394	0.00702146
40997	CG7352	1581	3R	protein-coding	CG7352 gene product ...	0.949899	1.22182	4.54251	0.000566122	0.00702146
39670	CG7272	1191	3L	protein-coding	CG7272 gene product ...	-0.368922	6.06194	-4.53885	0.0005699	0.00706144
42374	CG4465	1917	3R	protein-coding	CG4465 gene product ...	-0.593873	4.60387	-4.53661	0.000572219	0.0070833
35710	CG12826	717	2R	protein-coding	CG12826 gene product...	-0.948628	5.116	-4.63847	0.000575233	0.00710812
32397	CG9413	3574	X	protein-coding	CG9413 gene product ...	0.750363	7.29076	4.57155	0.00057534	0.00710812
38700	Ets65A	4922	3L	protein-coding	Ets at 65A	0.684567	2.09703	4.53002	0.000579103	0.00714769
19893543	trnA	65	MT	tRNA	tRNA	-1.05495	-0.100217	-4.52737	0.000581897	0.00715804
39948	CG7603	762	3L	protein-coding	CG7603 gene product ...	-0.38373	5.52061	-4.52841	0.000580804	0.00715804
36699	Arf51F	2196	2R	protein-coding	ADP ribosylation fac...	-0.294435	6.30041	-4.52735	0.000581923	0.00715804
36186	CG34227	485	2R	protein-coding	CG34227 gene product...	4.45703	7.53826	4.98766	0.000582187	0.00715804
39393	Est-P	1740	3L	protein-coding	Esterase P	1.3947	3.53724	4.69351	0.000585711	0.00719442
43672	l(3)03670	940	3R	protein-coding	lethal (3) 03670	-0.388544	5.72868	-4.52239	0.00058719	0.00720565
35653	cos	4763	2R	protein-coding	costa	0.491106	4.72186	4.5206	0.000589098	0.00721539
45894	lds	3543	3R	protein-coding	lodestar	0.705707	4.53809	4.52385	0.000589116	0.00721539
33429	CG18641	1790	2L	protein-coding	CG18641 gene product...	-0.839106	1.67745	-4.51996	0.000589783	0.00721663
33446	CG15394	785	2L	protein-coding	CG15394 gene product...	-0.929867	1.0054	-4.51784	0.000592057	0.00721676
5740565	CG34370	4425	2R	protein-coding	CG34370 gene product...	-0.608863	2.70435	-4.51869	0.000591141	0.00721676
37469	CG42365	908	2R	protein-coding	CG42365 gene product...	-0.52025	3.23064	-4.51903	0.000590777	0.00721676
42936	ash2	2235	3R	protein-coding	absent, small, or ho...	-0.372414	4.33636	-4.51834	0.000591516	0.00721676
42412	CG42668	5637	3R	protein-coding	CG42668 gene product...	-0.495367	6.25371	-4.51441	0.000595762	0.00724805
326255	4EHP	6418	3R	protein-coding	eIF4E-Homologous Pro...	-0.290505	5.83819	-4.51455	0.000595611	0.00724805
31061	CG11384	2159	X	protein-coding	CG11384 gene product...	-0.795921	2.18282	-4.51232	0.000598024	0.00726516
32740	CG5703	1064	X	protein-coding	CG5703 gene product ...	-0.435702	5.71856	-4.51198	0.000598402	0.00726516
36159	CG7712	612	2R	protein-coding	CG7712 gene product ...	-0.427628	4.9008	-4.51154	0.000598877	0.00726516
36760	ATPCL	4339	2R	protein-coding	ATP citrate lyase	-0.502827	8.53074	-4.51049	0.000600026	0.00727218
37228	SdhA	2750	2R	protein-coding	Succinate dehydrogen...	-0.430294	7.50574	-4.50642	0.000604482	0.00731923
37751	CG4091	2160	2R	protein-coding	CG4091 gene product ...	-0.458571	5.4668	-4.50555	0.000605435	0.00732381
35629	Tsp42Er	848	2R	protein-coding	Tetraspanin 42Er	-0.473198	6.00394	-4.50482	0.000606239	0.00732659
42515	SNF4Agamma	11990	3R	protein-coding	SNF4/AMP-activated p...	-0.353739	7.40146	-4.50212	0.00060922	0.00735564
5740101	CG34459	1420	2R	protein-coding	CG34459 gene product...	-1.82451	1.7398	-4.5887	0.000614584	0.00739861
34038	Slob	7358	2L	protein-coding	Slowpoke binding pro...	-0.734889	3.74052	-4.49765	0.000614201	0.00739861
34274	jp	6900	2L	protein-coding	junctophilin	-0.362367	7.40042	-4.49633	0.00061568	0.00739861
10178964	CR42862	5485	3L	ncRNA	ncRNA	-0.349466	11.4105	-4.49636	0.000615636	0.00739861
43648	Npc2g	659	3R	protein-coding	Niemann-Pick type C-...	0.419072	5.97147	4.49754	0.000614317	0.00739861
37398	CG34396	4420	2R	protein-coding	CG34396 gene product...	-0.6804	4.03604	-4.49564	0.000616445	0.00740082
8674029	CG42561	566	2R	protein-coding	CG42561 gene product...	-2.13105	-0.0210162	-4.49313	0.000619268	0.00742689
33289	CG4552	2701	2L	protein-coding	CG4552 gene product ...	-0.327721	5.82587	-4.49268	0.000619781	0.00742689
34394	CG5037	1473	2L	protein-coding	CG5037 gene product ...	-0.460876	4.7868	-4.49074	0.000621973	0.00744615
43783	Syt7	3309	4	protein-coding	Synaptotagmin 7	-0.377845	3.7964	-4.48786	0.000625235	0.00747309
34003	CG13784	5455	2L	protein-coding	CG13784 gene product...	-0.336244	6.86623	-4.48772	0.000625395	0.00747309
35567	CG15908	537	2R	protein-coding	CG15908 gene product...	-0.705797	1.61619	-4.48632	0.000626992	0.00748516
43767	ci	5651	4	protein-coding	cubitus interruptus	0.559987	6.49353	4.48569	0.000627717	0.0074868
38298	MsR1	3544	3L	protein-coding	Myosuppressin recept...	-1.4386	1.14614	-4.48403	0.000629616	0.0074883
39939	blot	4601	3L	protein-coding	bloated tubules	-0.577064	6.12073	-4.48364	0.000630058	0.0074883
42764	CG4393	6076	3R	protein-coding	CG4393 gene product ...	-0.383108	4.12724	-4.48386	0.000629805	0.0074883
33184	Tbc1d15-17	3348	2L	protein-coding	TBC1 domain family, ...	-0.320664	5.33414	-4.48353	0.000630191	0.0074883
42242	CG7702	2404	3R	protein-coding	CG7702 gene product ...	-0.51474	6.8569	-4.4814	0.000632643	0.00751043
38488	Fit1	3553	3L	protein-coding	Fermitin 1	-0.32799	7.56021	-4.47976	0.000634526	0.00751878
37181	Jheh2	1926	2R	protein-coding	Juvenile hormone epo...	0.466885	6.56467	4.48006	0.000634184	0.00751878
33307	Tgt	1566	2L	protein-coding	tRNA-guanine transgl...	-0.593394	2.58685	-4.47901	0.000635399	0.00752213
42460	Syp	11225	3R	protein-coding	Syncrip	1.33445	8.37394	4.70621	0.000638558	0.00755252
34636	Rab6	1896	2L	protein-coding	CG6601 gene product ...	-0.349966	6.81103	-4.4736	0.000641699	0.0075686
40835	Antp	7508	3R	protein-coding	Antennapedia	0.361768	4.78275	4.47398	0.000641254	0.0075686
38594	Gen	2273	3L	protein-coding	XPG-like endonucleas...	0.776934	1.8403	4.47439	0.000640774	0.0075686
41639	PK2-R1	2752	3R	protein-coding	Pyrokinin 2 receptor...	-1.20568	1.37679	-4.4705	0.000645333	0.00759741
39846	CG4169	1686	3L	protein-coding	CG4169 gene product ...	-0.38691	7.56476	-4.47061	0.000645201	0.00759741
44207	ND23	819	3R	protein-coding	NADH:ubiquinone redu...	-0.421367	5.39704	-4.46889	0.00064723	0.00760105
38543	DOR	3058	3L	protein-coding	CG11347 gene product...	-0.417081	8.60441	-4.46872	0.000647431	0.00760105
39654	Msh6	4080	3L	protein-coding	CG7003 gene product ...	0.546932	3.88049	4.46967	0.000646312	0.00760105
41187	CG12948	1519	3R	protein-coding	CG12948 gene product...	0.558394	3.14271	4.46629	0.000650295	0.00762766
59217	CG18869	1976	3L	protein-coding	CG18869 gene product...	-0.729606	4.7286	-4.47746	0.00065312	0.00765376
39808	CG4998	4192	3L	protein-coding	CG4998 gene product ...	-2.98543	0.618557	-4.60519	0.000656716	0.00767059
40486	CG11370	1323	3L	protein-coding	CG11370 gene product...	-0.797487	7.59926	-4.52453	0.000658359	0.00767059
33819	bchs	12155	2L	protein-coding	blue cheese	-0.623393	6.05377	-4.46215	0.000659211	0.00767059
36742	CG8249	3432	2R	protein-coding	CG8249 gene product ...	-0.495851	3.51427	-4.4587	0.00065937	0.00767059
33744	CG8680	953	2L	protein-coding	CG8680 gene product ...	-0.435514	4.86078	-4.46191	0.000655521	0.00767059
37547	CG5819	3378	2R	protein-coding	CG5819 gene product ...	-0.35572	6.97333	-4.45896	0.000659047	0.00767059
35552	bin3	5932	2R	protein-coding	bicoid-interacting p...	0.313588	6.02372	4.45986	0.000657975	0.00767059
43295	CG3339	14788	3R	protein-coding	CG3339 gene product ...	1.71759	-0.768954	4.45899	0.000659019	0.00767059
19835550	CR44273	901	2R	ncRNA	ncRNA	-1.16547	-0.44009	-4.45617	0.00066242	0.00769904
42735	CenB1A	3527	3R	protein-coding	Centaurin beta 1A	-0.429148	5.34244	-4.45495	0.000663892	0.00770212
42896	crb	8144	3R	protein-coding	crumbs	-0.355239	7.00159	-4.45495	0.000663891	0.00770212
33424	Eogt	1869	2L	protein-coding	EGF-domain O-GlcNAc ...	0.43916	4.30059	4.45423	0.000664767	0.00770526
32936	CG12203	768	X	protein-coding	CG12203 gene product...	-0.417664	5.40227	-4.44997	0.000669956	0.00775834
32906	HP1D3csd	816	X	protein-coding	Heterochromatin Prot...	-1.04637	1.36942	-4.44889	0.000671275	0.00776657
37190	tn	6152	2R	protein-coding	thin	-0.388532	8.2565	-4.447	0.000673595	0.0077852
38499	mas	3657	3L	protein-coding	masquerade	2.57365	2.5232	4.72054	0.000674106	0.0077852
39107	CG3408	1888	3L	protein-coding	CG3408 gene product ...	0.66339	4.62797	4.44466	0.00067648	0.00780554
39111	CG42673	6878	3L	protein-coding	CG42673 gene product...	-0.611447	5.63644	-4.44309	0.000678417	0.00782081
43543	Jon99Ciii	1240	3R	protein-coding	Jonah 99Ciii	-1.03767	9.45575	-4.58613	0.000679877	0.00782121
38445	CG32262	1051	3L	protein-coding	CG32262 gene product...	-0.852441	2.72129	-4.43471	0.00068888	0.00782121
33594	CG10031	577	2L	protein-coding	CG10031 gene product...	-0.745626	3.35254	-4.43478	0.000688799	0.00782121
3354922	CG40198	1567	3R	protein-coding	CG40198 gene product...	-0.729273	2.76508	-4.43566	0.000687682	0.00782121
7354471	CG42240	2187	X	protein-coding	CG42240 gene product...	-0.524505	5.02894	-4.43911	0.000683365	0.00782121
39626	Zip71B	2225	3L	protein-coding	Zinc/iron regulated ...	-0.483014	6.38028	-4.43938	0.000683036	0.00782121
34804	Smg5	5096	2L	protein-coding	CG8954 gene product ...	-0.429569	7.28599	-4.43584	0.000687464	0.00782121
39268	CG42671	6697	3L	protein-coding	CG42671 gene product...	-0.369334	7.69224	-4.43576	0.000687558	0.00782121
43435	CG11873	12599	3R	protein-coding	CG11873 gene product...	0.417423	6.35659	4.43625	0.00068695	0.00782121
33863	stai	3792	2L	protein-coding	stathmin	0.565724	6.12482	4.4391	0.000683378	0.00782121
37627	CG13531	5665	2R	protein-coding	CG13531 gene product...	0.611636	6.09071	4.4417	0.000682292	0.00782121
246682	CG17724	8422	2R	protein-coding	CG17724 gene product...	0.612505	2.72901	4.43968	0.000682652	0.00782121
37272	Toll-7	6396	2R	protein-coding	CG8595 gene product ...	0.791492	5.41903	4.49197	0.000686662	0.00782121
36341	ana3	6284	2R	protein-coding	anastral spindle 3	0.806894	3.47691	4.4443	0.000679514	0.00782121
45339	net	2225	2L	protein-coding	CG11450 gene product...	0.854133	2.75477	4.43704	0.000685954	0.00782121
36303	CG8407	763	2R	protein-coding	CG8407 gene product ...	1.11398	0.0195991	4.43607	0.000687171	0.00782121
41961	Fer2	1363	3R	protein-coding	48 related 2	1.30055	0.300282	4.43853	0.00068409	0.00782121
34609	zuc	1148	2L	protein-coding	zucchini	1.4608	-0.155494	4.43189	0.000692445	0.00785469
32481	CG6324	3584	X	protein-coding	CG6324 gene product ...	-1.70591	0.305073	-4.42914	0.000695929	0.00788719
39165	CalpB	4274	3L	protein-coding	Calpain-B	-0.621313	6.2139	-4.4306	0.00069862	0.00790365
39460	Wbp2	2007	3L	protein-coding	Wbp2 ortholog	-0.336159	7.55497	-4.42751	0.000698002	0.00790365
39294	CG7394	1554	3L	protein-coding	CG7394 gene product ...	-0.421138	3.73764	-4.42592	0.000700039	0.00790785
40035	Sgf11	800	3L	protein-coding	CG13379 gene product...	-0.36806	3.03025	-4.42502	0.000701188	0.00790785
44438	EfTuM	1776	2R	protein-coding	Elongation factor Tu...	-0.352098	6.09033	-4.42444	0.000701931	0.00790785
34938	CG31821	1423	2L	protein-coding	CG31821 gene product...	0.573669	4.09407	4.42432	0.000702093	0.00790785
35001	glu	4521	2L	protein-coding	gluon	0.83361	4.64025	4.47348	0.000700957	0.00790785
37750	mRpL43	783	2R	protein-coding	mitochondrial riboso...	-0.447815	3.2713	-4.42185	0.000705265	0.00793656
39169	nudE	3033	3L	protein-coding	CG8104 gene product ...	-0.375682	6.45485	-4.42103	0.00070633	0.00794154
38321	dos	4666	3L	protein-coding	daughter of sevenles...	-0.526909	5.27966	-4.42018	0.000707427	0.00794687
32611	Traf-like	2356	X	protein-coding	TNF-receptor-associa...	-0.398416	4.94276	-4.41952	0.000708271	0.00794935
50417	Neb-cGP	987	X	protein-coding	CG15304 gene product...	-0.416528	5.84617	-4.41136	0.000718922	0.00806179
34438	RluA-1	3207	2L	protein-coding	CG31719 gene product...	-0.789704	3.55772	-4.40817	0.000726193	0.00812243
38311	Cyp4d20	1817	3L	protein-coding	CG16761 gene product...	-0.593092	1.40456	-4.40507	0.000727252	0.00812243
36309	EndoG	1124	2R	protein-coding	Endonuclease G	-0.545873	2.56565	-4.40487	0.000727515	0.00812243
31831	CG44325	2751	X	protein-coding	CG44325 gene product...	-0.447625	6.77108	-4.40519	0.00072709	0.00812243
37626	CG3649	1569	2R	protein-coding	CG3649 gene product ...	3.25685	-1.22607	4.43974	0.000725146	0.00812243
32661	if	6011	X	protein-coding	inflated	-0.364575	7.09718	-4.40404	0.000728622	0.00812768
42733	CG13830	4391	3R	protein-coding	CG13830 gene product...	-0.403798	4.62556	-4.40223	0.000731044	0.00814756
31581	Marf	3617	X	protein-coding	Mitochondrial assemb...	-0.322953	7.57989	-4.40144	0.000732096	0.00815216
35057	CG5131	1051	2L	protein-coding	CG5131 gene product ...	-0.483533	2.92326	-4.39756	0.000737324	0.00820321
34598	Mal-B2	2328	2L	protein-coding	Maltase B2	-0.508318	5.86557	-4.395	0.000740783	0.00822878
3355016	CG40127	1160	2R	protein-coding	CG40127 gene product...	-0.35778	6.59108	-4.39491	0.000740913	0.00822878
34736	CG31729	5656	2L	protein-coding	CG31729 gene product...	-0.300781	7.61915	-4.39307	0.000743402	0.00824206
31470	Vsx1	3633	X	protein-coding	Visual system homeob...	1.09164	0.496359	4.39341	0.000742948	0.00824206
38611	Klp64D	2529	3L	protein-coding	Kinesin-like protein...	-0.285873	4.7737	-4.39004	0.000747549	0.00827365
32323	CG11164	1488	X	protein-coding	CG11164 gene product...	0.699517	1.68606	4.39008	0.000747489	0.00827365
34176	fu12	2151	2L	protein-coding	CG17608 gene product...	-1.22242	5.70338	-4.58722	0.000748911	0.00827625
32111	CG2247	3767	X	protein-coding	CG2247 gene product ...	0.412573	5.09798	4.38892	0.000749082	0.00827625
38367	CG32486	2356	3L	protein-coding	CG32486 gene product...	-0.353166	6.17326	-4.38818	0.000750097	0.00828029
31115	CG11509	742	X	protein-coding	CG11509 gene product...	1.47729	2.17845	4.46005	0.000751344	0.00828688
38898	Arp3	1983	3L	protein-coding	Actin-related protei...	-0.34173	7.19991	-4.38677	0.000752038	0.00828737
34716	Pect	2210	2L	protein-coding	Phosphoethanolamine ...	-0.56381	7.1048	-4.3852	0.000754205	0.00830407
37548	wdp	3391	2R	protein-coding	windpipe	-0.428862	8.04525	-4.38357	0.000756465	0.00831459
40640	Cerk	2821	3R	protein-coding	Ceramide kinase	-0.384114	5.77854	-4.38373	0.000756233	0.00831459
32610	CG4301	6107	X	protein-coding	CG4301 gene product ...	-0.44488	7.21294	-4.38111	0.000759875	0.00834488
33679	CG15629	1432	2L	protein-coding	CG15629 gene product...	-0.809051	2.64442	-4.38011	0.000761274	0.00834759
31520	CG16721	2697	X	protein-coding	CG16721 gene product...	-0.328045	6.18462	-4.37906	0.000762741	0.00834759
250811	bru-2	6095	2L	protein-coding	bruno-2	-0.324821	5.82632	-4.37972	0.000761816	0.00834759
42141	CG17803	2019	3R	protein-coding	CG17803 gene product...	0.615543	2.96221	4.37925	0.000762474	0.00834759
42782	CG10183	2058	3R	protein-coding	CG10183 gene product...	-3.36521	-1.38063	-4.41041	0.000767409	0.00837365
42426	CG4288	2100	3R	protein-coding	CG4288 gene product ...	-0.571961	5.25154	-4.37595	0.0007671	0.00837365
31794	CG12112	1117	X	protein-coding	CG12112 gene product...	-0.334013	4.38683	-4.37661	0.000766174	0.00837365
43864	RpL10	1235	3L	protein-coding	Ribosomal protein L1...	-0.316231	10.1372	-4.37536	0.000767936	0.00837365
36415	CG17574	2481	2R	protein-coding	CG17574 gene product...	-0.305034	7.66701	-4.37456	0.000769062	0.00837365
53444	SC35	1987	2L	protein-coding	CG5442 gene product ...	0.360052	5.31559	4.37474	0.000768805	0.00837365
34131	CG8086	6129	2L	protein-coding	CG8086 gene product ...	-0.509233	6.57296	-4.37296	0.000771328	0.00838891
38362	scramb2	1586	3L	protein-coding	scramblase 2	0.336465	5.85174	4.37264	0.00077178	0.00838891
42890	Orct2	2700	3R	protein-coding	Organic cation trans...	-0.554888	4.27464	-4.37127	0.000773722	0.0083957
36565	Tango7	1590	2R	protein-coding	Transport and Golgi ...	-0.34008	7.62777	-4.37142	0.0007735	0.0083957
38046	mRpL17	1092	3L	protein-coding	mitochondrial riboso...	-0.457156	3.37132	-4.37006	0.00077544	0.0084072
42695	vret	2328	3R	protein-coding	vreteno	0.818389	1.81358	4.36717	0.00077956	0.00844468
35369	CG9265	3125	2L	protein-coding	CG9265 gene product ...	-1.13284	5.30282	-4.53848	0.000782505	0.00846939
35748	CG8728	1935	2R	protein-coding	CG8728 gene product ...	-0.357981	5.39455	-4.36359	0.000784701	0.00848595
40014	grim	1699	3L	protein-coding	CG4345 gene product ...	1.39475	-0.258864	4.36221	0.00078669	0.00850026
42310	unc79	10179	3R	protein-coding	CG5237 gene product ...	-0.549277	3.55354	-4.35673	0.000794644	0.00856442
41770	stumps	5462	3R	protein-coding	CG31317 gene product...	-0.406247	5.04269	-4.35679	0.000794557	0.00856442
34140	CG7806	4972	2L	protein-coding	CG7806 gene product ...	-0.324499	7.12348	-4.35719	0.000793964	0.00856442
47399	Reph	4890	2L	protein-coding	Regulator of eph exp...	0.509351	4.57128	4.35492	0.000797289	0.00857119
246445	Rif1	4605	2R	protein-coding	Rap1 interacting fac...	0.684791	4.08715	4.35576	0.000796053	0.00857119
117331	ventrally-expressed-protein-D	759	2R	protein-coding	CG33200 gene product...	1.69963	-0.873417	4.35506	0.000797084	0.00857119
39991	CG7408	3171	3L	protein-coding	CG7408 gene product ...	0.366366	5.10062	4.35398	0.000798666	0.00857154
32579	disco	3247	X	protein-coding	disconnected	0.481559	2.93064	4.3544	0.000798049	0.00857154
43087	msi	11500	3R	protein-coding	musashi	0.459066	5.5949	4.35296	0.000800154	0.00858029
46027	kermit	2633	2R	protein-coding	CG11546 gene product...	-0.477565	5.92202	-4.34985	0.000804734	0.00862215
34117	SLC5A11	2660	2L	protein-coding	Sodium/solute co-tra...	-0.713393	4.2951	-4.35471	0.000806378	0.00863173
48571	heph	12120	3R	protein-coding	hephaestus	0.703949	7.47877	4.37654	0.000806982	0.00863173
35396	Atg18b	2435	2L	protein-coding	Autophagy-specific g...	-0.530226	6.05261	-4.34705	0.000808889	0.00864405
39378	Ir68b	1908	3L	protein-coding	Ionotropic receptor ...	2.36398	-2.93174	4.34665	0.00080949	0.00864405
14462582	CR43909	1154	2R	ncRNA	ncRNA	-2.74339	-1.84055	-4.34511	0.000811779	0.00864485
246602	CG30415	929	2R	protein-coding	CG30415 gene product...	-0.351015	6.59181	-4.34544	0.000811279	0.00864485
35197	brat	12788	2L	protein-coding	brain tumor	0.657861	6.92652	4.36041	0.000812182	0.00864485
38806	RhoGEF4	2167	3L	protein-coding	Rho guanine nucleoti...	1.21346	3.23883	4.44722	0.000812277	0.00864485
42716	CG6688	1778	3R	protein-coding	CG6688 gene product ...	-0.877792	1.48113	-4.34343	0.000814286	0.00865002
31579	kdn	2836	X	protein-coding	knockdown	-0.442585	8.50955	-4.34309	0.000814798	0.00865002
31000	elav	10715	X	protein-coding	embryonic lethal abn...	0.562921	5.79616	4.3436	0.000814026	0.00865002
39756	CG13075	1149	3L	protein-coding	CG13075 gene product...	-1.1529	5.83459	-4.52144	0.000824689	0.00874774
36383	Amph	3205	2R	protein-coding	Amphiphysin	-0.404628	6.71764	-4.33497	0.00082704	0.00876539
44228	Pdsw	738	2L	protein-coding	CG8844 gene product ...	-0.440679	5.831	-4.33413	0.000828322	0.00877168
39555	CG6650	3132	3L	protein-coding	CG6650 gene product ...	0.495765	4.70025	4.33227	0.000831161	0.00879445
38258	Cnb	2453	3L	protein-coding	Centrobin	0.734593	2.66632	4.33078	0.000833444	0.00881128
40999	stck	1583	3R	protein-coding	steamer duck	-0.351164	6.68059	-4.33021	0.00083431	0.00881283
46121	l(3)01239	993	3L	protein-coding	lethal (3) 01239	-0.329108	5.39766	-4.32978	0.000834973	0.00881283
32701	CG5010	1290	X	protein-coding	CG5010 gene product ...	-0.303719	6.68238	-4.32835	0.00083717	0.00882142
32720	CG8661	677	X	protein-coding	CG8661 gene product ...	0.695528	7.32577	4.3547	0.000837075	0.00882142
37956	spz6	1647	2R	protein-coding	spatzle 6	1.06988	1.18749	4.32785	0.000837953	0.00882238
318916	CG33181	5315	X	protein-coding	CG33181 gene product...	-0.423929	6.78503	-4.32677	0.000839615	0.00883258
42694	CG6985	1757	3R	protein-coding	CG6985 gene product ...	1.01132	1.39053	4.32499	0.000842371	0.00885427
319048	CG31961	1477	2L	protein-coding	CG31961 gene product...	-0.399611	3.69167	-4.324	0.000843897	0.00885571
43000	CG11791	2533	3R	protein-coding	CG11791 gene product...	-0.373141	6.33824	-4.32438	0.000843314	0.00885571
42774	CG10170	1764	3R	protein-coding	CG10170 gene product...	-0.543813	4.33344	-4.32276	0.000845834	0.0088624
44289	flw	4276	X	protein-coding	flapwing	-0.311494	6.1977	-4.3227	0.000845925	0.0088624
38222	CG13921	5093	3L	protein-coding	CG13921 gene product...	0.699792	3.51112	4.32218	0.000846725	0.0088635
31474	Mlc-c	1399	X	protein-coding	Myosin light chain c...	-0.321798	8.44174	-4.32006	0.00085004	0.00888656
32426	pdgy	3474	X	protein-coding	pudgy	0.626279	7.88187	4.32576	0.000850322	0.00888656
39690	CG12304	1150	3L	protein-coding	CG12304 gene product...	-0.328377	5.03112	-4.31911	0.000851528	0.00889188
50320	dpr12	4704	2R	protein-coding	CG34385 gene product...	-0.353188	3.54872	-4.31858	0.000852366	0.00889335
40913	Nlg1	6006	3R	protein-coding	Neuroligin 1	-0.392656	4.02221	-4.31734	0.000854304	0.00890627
35223	RanGAP	2401	2L	protein-coding	Ran GTPase activatin...	0.595459	4.9192	4.31522	0.000857646	0.00893382
43213	beat-VII	6138	3R	protein-coding	CG42242 gene product...	-0.721754	2.59314	-4.31454	0.000858721	0.0089377
36184	CG13226	953	2R	protein-coding	CG13226 gene product...	-2.56863	-2.06222	-4.30995	0.000866011	0.00900624
10178949	CG42681	344	2L	protein-coding	CG42681 gene product...	2.09974	-2.15844	4.30661	0.000871349	0.00905436
35126	CG10376	2500	2L	protein-coding	CG10376 gene product...	-0.482198	5.02884	-4.30523	0.00087356	0.00906256
35764	Hey	1687	2R	protein-coding	Hairy/E(spl)-related...	1.6035	-0.264122	4.30547	0.00087318	0.00906256
41649	CG14377	749	3R	protein-coding	CG14377 gene product...	-2.53487	-2.73961	-4.30464	0.000874518	0.00906512
32675	CG13003	6193	X	protein-coding	CG13003 gene product...	0.966884	4.52097	4.39994	0.000876634	0.00907967
41852	Tm1	9463	3R	protein-coding	Tropomyosin 1	-0.341519	10.4051	-4.30085	0.000880634	0.0091137
40250	CG5498	1523	3L	protein-coding	CG5498 gene product ...	-0.407714	4.6873	-4.29972	0.000882479	0.00912539
32672	CG4829	3457	X	protein-coding	CG4829 gene product ...	-0.37517	5.17391	-4.29881	0.00088396	0.0091333
37336	maf-S	646	2R	protein-coding	CG9954 gene product ...	-0.364228	4.61508	-4.29784	0.000885538	0.00914219
34067	cdc14	5381	2L	protein-coding	CG7134 gene product ...	-0.498199	5.67602	-4.29608	0.00088841	0.00916442
38644	Ubp64E	5636	3L	protein-coding	Ubiquitin-specific p...	-0.355816	8.24455	-4.29245	0.000894373	0.00921847
40933	CG2943	3292	3R	protein-coding	CG2943 gene product ...	-0.30918	6.7841	-4.29171	0.000895596	0.00922363
32597	CalpC	2687	X	protein-coding	Calpain C	0.514106	4.47485	4.291	0.000896769	0.00922825
39136	SH3PX1	2146	3L	protein-coding	SH3PX1 ortholog (H. ...	-0.460366	6.77748	-4.28895	0.000900167	0.00925575
38330	CG1246	1865	3L	protein-coding	CG1246 gene product ...	-0.506229	6.59238	-4.28754	0.000902517	0.00927243
31209	CG3191	1247	X	protein-coding	CG3191 gene product ...	-0.74607	2.21465	-4.28325	0.000909673	0.00932678
40273	CG32425	4295	3L	protein-coding	CG32425 gene product...	-0.396333	5.85586	-4.28306	0.000910001	0.00932678
31762	ND75	2634	X	protein-coding	NADH:ubiquinone redu...	-0.363626	7.51237	-4.28348	0.000909293	0.00932678
36864	Nach	1662	2R	protein-coding	CG8178 gene product ...	-1.74808	-2.36231	-4.28203	0.000911727	0.00933697
32617	eIF-2alpha	1519	X	protein-coding	eukaryotic translati...	-0.277478	6.49359	-4.28119	0.000913139	0.00934392
43551	TkR99D	2880	3R	protein-coding	Tachykinin-like rece...	-0.65512	2.2935	-4.27822	0.000918151	0.00938767
35694	blow	2848	2R	protein-coding	blown fuse	0.493829	4.81513	4.27759	0.000919223	0.0093911
36084	CAP	18042	2R	protein-coding	CG18408 gene product...	-0.344831	8.49962	-4.27526	0.000923176	0.00942292
42889	jar	5251	3R	protein-coding	jaguar	-0.260408	7.94703	-4.27489	0.000923816	0.00942292
47408	Vps28	1173	2R	protein-coding	Vacuolar protein sor...	-0.308082	5.12129	-4.27407	0.000925204	0.00942954
37111	GstE6	751	2R	protein-coding	Glutathione S transf...	-0.647081	4.60969	-4.26803	0.000935587	0.00948486
326259	CG33116	2512	2L	protein-coding	CG33116 gene product...	-0.480745	5.49933	-4.26886	0.000934142	0.00948486
39004	Fhos	10218	3L	protein-coding	Formin homology 2 do...	-0.471161	7.34901	-4.26832	0.00093508	0.00948486
50002	CG9603	697	3R	protein-coding	CG9603 gene product ...	-0.398585	7.33034	-4.26788	0.00093584	0.00948486
32268	Bap60	1936	X	protein-coding	Brahma associated pr...	0.42217	5.6914	4.26895	0.000933989	0.00948486
42553	DNApol-alpha180	4624	3R	protein-coding	DNA polymerase alpha...	0.574374	4.14933	4.2693	0.000933396	0.00948486
41097	CG8420	2330	3R	protein-coding	CG8420 gene product ...	1.14266	2.14452	4.27536	0.000932797	0.00948486
38964	CG6983	1740	3L	protein-coding	CG6983 gene product ...	-0.404706	5.21796	-4.26538	0.000940163	0.00951356
35882	CG8258	1904	2R	protein-coding	CG8258 gene product ...	-0.333021	7.16892	-4.26574	0.000939539	0.00951356
12798076	CR43301	1770	3R	ncRNA	ncRNA	-0.906796	2.01106	-4.26463	0.000941476	0.00951928
326264	AGBE	2322	2R	protein-coding	1,4-Alpha-Glucan Bra...	-0.572102	6.79034	-4.26383	0.000942858	0.00952336
36129	CG7220	2663	2R	protein-coding	CG7220 gene product ...	-0.402169	7.83498	-4.26354	0.000943373	0.00952336
44021	nmd	1719	2L	protein-coding	no mitochondrial der...	-0.356209	5.21113	-4.25919	0.000950984	0.0095926
43722	CG1774	1860	3R	protein-coding	CG1774 gene product ...	-1.36375	4.79831	-4.46213	0.000954778	0.00960659
2768858	dpr	3598	2R	protein-coding	defective proboscis ...	-0.633528	1.61046	-4.25669	0.000955385	0.00960659
35104	kon	8276	2L	protein-coding	kon-tiki	-0.526229	5.01219	-4.25684	0.00095511	0.00960659
42759	ATPsyn-Cf6	704	3R	protein-coding	ATPase coupling fact...	-0.402627	6.91476	-4.2572	0.000954479	0.00960659
31065	CG11380	2801	X	protein-coding	CG11380 gene product...	-1.43203	-0.725628	-4.25544	0.000957581	0.00962108
41416	CG12594	3469	3R	protein-coding	CG12594 gene product...	-0.681652	1.71111	-4.25438	0.000959458	0.00963235
37791	DNA-ligI	2386	2R	protein-coding	DNA ligase I	0.614078	3.14804	4.25238	0.000963015	0.00966046
43268	CG5880	1526	3R	protein-coding	CG5880 gene product ...	-0.540414	2.05642	-4.25116	0.000965187	0.00967311
326141	mRpS18A	581	3R	protein-coding	mitochondrial riboso...	-0.410498	2.98422	-4.25082	0.000965793	0.00967311
31813	Lim1	3972	X	protein-coding	CG11354 gene product...	0.595819	2.765	4.24857	0.000969817	0.00970579
38890	nmo	6945	3L	protein-coding	nemo	0.510789	5.53843	4.24515	0.000975962	0.00975962
3355096	CG40042	893	2L	protein-coding	CG40042 gene product...	-0.249325	6.06934	-4.24461	0.000976946	0.0097618
37078	Nup75	2146	2R	protein-coding	Nucleoporin 75kD	0.471623	4.54213	4.24287	0.000980093	0.00978558
37944	CG3663	780	2R	protein-coding	CG3663 gene product ...	-0.309643	3.91113	-4.24182	0.000981998	0.00979693
38957	Oseg1	4766	3L	protein-coding	Outer segment 1	0.74874	2.7257	4.24127	0.000982995	0.00979921
42096	CG5863	1573	3R	protein-coding	CG5863 gene product ...	-1.07246	0.306969	-4.23798	0.00098899	0.00984207
3885606	CG34043	1227	2L	protein-coding	CG34043 gene product...	-0.895155	2.88863	-4.24053	0.000990252	0.00984207
33265	kraken	1320	2L	protein-coding	CG3943 gene product ...	-0.614771	6.05766	-4.24403	0.00099003	0.00984207
34402	CG5045	1175	2L	protein-coding	CG5045 gene product ...	-0.330748	5.08313	-4.23722	0.000990382	0.00984207
45655	dom	13020	2R	protein-coding	domino	0.404325	7.91679	4.23665	0.000991428	0.00984479
33266	CG13949	1183	2L	protein-coding	CG13949 gene product...	2.19383	-1.53895	4.23569	0.000993187	0.00985458
39499	ImpL1	1235	3L	protein-coding	Ecdysone-inducible g...	1.46609	0.258208	4.23517	0.000994138	0.00985635
40009	W	4018	3L	protein-coding	Wrinkled	0.995643	3.68192	4.30846	0.000995904	0.00986619
46017	l(2)01289	9515	2R	protein-coding	lethal (2) 01289	-0.435877	8.43751	-4.23301	0.000998113	0.00988039
47905	l(2)03659	4499	2R	protein-coding	lethal (2) 03659	-0.677829	4.16756	-4.23136	0.00100118	0.00989537
33788	GluRIIA	3253	2L	protein-coding	Glutamate receptor I...	-0.425168	4.31137	-4.23171	0.00100051	0.00989537
46040	cype	522	2L	protein-coding	cyclope	-0.358487	6.70516	-4.22867	0.00100616	0.00993688
5740883	CG34248	534	3L	protein-coding	CG34248 gene product...	-2.26557	-3.04142	-4.22731	0.0010087	0.00995008
38661	Pole2	1688	3L	protein-coding	CG10489 gene product...	0.810962	1.87725	4.2267	0.00100984	0.00995008
40162	cyc	1625	3L	protein-coding	cycle	1.1287	3.5935	4.32912	0.0010098	0.00995008
36431	Psc	6332	2R	protein-coding	Posterior sex combs	0.552533	4.41545	4.2261	0.00101095	0.00995339
42031	CG14907	1103	3R	protein-coding	CG14907 gene product...	-0.473948	4.35725	-4.22076	0.00102101	0.0100446
41677	f-cup	3529	3R	protein-coding	flyers-cup	-0.586767	4.71292	-4.21904	0.00102426	0.0100659
36103	CG12895	667	2R	protein-coding	CG12895 gene product...	-0.575108	3.44043	-4.21878	0.00102475	0.0100659
35357	CG9338	1087	2L	protein-coding	CG9338 gene product ...	-0.360431	5.62071	-4.21817	0.0010259	0.0100694
39829	Aats-tyr	1771	3L	protein-coding	Tyrosyl-tRNA synthet...	-0.313252	6.33101	-4.21731	0.00102755	0.0100779
36080	Syb	1237	2R	protein-coding	Synaptobrevin	-0.264332	7.64213	-4.21539	0.00103119	0.0101058
39630	Sytbeta	4563	3L	protein-coding	Synaptotagmin beta	-0.662378	2.96926	-4.21347	0.00103488	0.0101341
2768929	CG33298	6463	2L	protein-coding	CG33298 gene product...	0.34675	5.87223	4.21251	0.00103671	0.0101443
37205	cora	6043	2R	protein-coding	coracle	-0.305256	8.64934	-4.21161	0.00103844	0.0101492
34903	esg	2273	2L	protein-coding	escargot	0.721678	3.73339	4.21142	0.0010388	0.0101492
36578	Opa1	3968	2R	protein-coding	Optic atrophy 1 orth...	-0.265003	6.77131	-4.20784	0.00104571	0.0102089
38463	CG10863	1089	3L	protein-coding	CG10863 gene product...	-0.273962	6.53436	-4.20623	0.00104885	0.0102276
33609	CG3964	3758	2L	protein-coding	CG3964 gene product ...	1.23898	3.10236	4.30571	0.00104923	0.0102276
42020	CG10340	938	3R	protein-coding	CG10340 gene product...	-0.460273	4.37268	-4.20384	0.00105349	0.0102512
42841	Rab7	1700	3R	protein-coding	CG5915 gene product ...	-0.367176	8.07046	-4.20313	0.00105487	0.0102512
39321	crim	752	3L	protein-coding	crimpled	-0.309308	4.036	-4.20352	0.00105412	0.0102512
39597	CG4914	1657	3L	protein-coding	CG4914 gene product ...	1.72039	2.51929	4.35937	0.00105363	0.0102512
39344	CG14128	1977	3L	protein-coding	CG14128 gene product...	-1.17259	-0.107584	-4.20237	0.00105636	0.0102557
31807	CG11294	1291	X	protein-coding	CG11294 gene product...	1.8278	0.169467	4.20208	0.00105694	0.0102557
33484	CG3117	1217	2L	protein-coding	CG3117 gene product ...	1.61067	2.79292	4.35939	0.00105817	0.0102598
34268	Oatp30B	5581	2L	protein-coding	Organic anion transp...	-0.388342	6.08274	-4.20103	0.001059	0.0102601
192508	CG5180	1517	3R	protein-coding	CG5180 gene product ...	0.486983	3.0684	4.19892	0.00106314	0.0102923
42369	CG4538	4139	3R	protein-coding	CG4538 gene product ...	-0.348017	7.4984	-4.1984	0.00106416	0.0102944
43678	CG11318	2764	3R	protein-coding	CG11318 gene product...	-0.730412	5.89709	-4.24586	0.00106643	0.0103086
31230	z	2599	X	protein-coding	zeste	0.347794	4.43238	4.19668	0.00106757	0.0103117
42588	mRpL35	751	3R	protein-coding	mitochondrial riboso...	-0.423862	3.48182	-4.19512	0.00107066	0.0103321
44637	cutlet	3236	2L	protein-coding	CG33122 gene product...	0.515783	2.95854	4.19439	0.00107211	0.0103321
33937	cort	1655	2L	protein-coding	cortex	1.1361	-0.00793769	4.19471	0.00107148	0.0103321
53503	Ugt86Dh	2032	3R	protein-coding	CG4772 gene product ...	-0.409316	4.73118	-4.19207	0.00107672	0.0103609
32564	CG8931	1454	X	protein-coding	CG8931 gene product ...	-0.30958	4.00795	-4.19211	0.00107665	0.0103609
12798470	CR43426	2340	3L	ncRNA	ncRNA	1.65763	-1.56609	4.19089	0.00107908	0.0103758
40543	CG9791	2530	3R	protein-coding	CG9791 gene product ...	-0.503667	3.66638	-4.18953	0.0010818	0.0103843
32794	wupA	1978	X	protein-coding	wings up A	-0.368265	10.0028	-4.18923	0.00108241	0.0103843
40087	Gem2	1190	3L	protein-coding	Gemin2	0.772153	1.99868	4.19002	0.00108084	0.0103843
33635	CG16857	2730	2L	protein-coding	CG16857 gene product...	-0.607575	3.07287	-4.18866	0.00108356	0.0103875
36718	Khc-73	9177	2R	protein-coding	Kinesin heavy chain ...	-0.307677	7.36526	-4.18771	0.00108546	0.0103915
36246	Roc2	758	2R	protein-coding	CG8998 gene product ...	0.413433	3.53816	4.18764	0.0010856	0.0103915
35681	CG12736	1711	2R	protein-coding	CG12736 gene product...	-0.538962	4.57297	-4.18549	0.00108993	0.0104251
32924	CG8034	4405	X	protein-coding	CG8034 gene product ...	-0.566643	6.90466	-4.18367	0.00109363	0.0104526
37070	pAbp	4303	2R	protein-coding	CG5119 gene product ...	-0.2737	10.8321	-4.1831	0.00109479	0.0104558
36648	hui	821	2R	protein-coding	hase und igel	-0.496473	6.75578	-4.17953	0.00110206	0.0105174
31170	Sik2	5230	X	protein-coding	Salt-inducible kinas...	0.552473	3.62426	4.17567	0.00110998	0.010585
5740653	kl-3	8396	Y	protein-coding	male fertility facto...	-2.36553	-3.74457	-4.1734	0.00111466	0.0106217
43316	CG5612	1507	3R	protein-coding	CG5612 gene product ...	-0.383993	4.65864	-4.17203	0.00111751	0.010641
31235	Vha36-3	1294	X	protein-coding	Vacuolar H[+] ATPase...	-0.726477	4.08831	-4.17717	0.00112227	0.0106783
41151	MBD-like	1225	3R	protein-coding	CG8208 gene product ...	0.49603	3.45248	4.16741	0.00112712	0.0107165
36584	CG8531	2001	2R	protein-coding	CG8531 gene product ...	-0.322872	5.9217	-4.16653	0.00112896	0.010726
37066	Sema-5c	4385	3L	protein-coding	Semaphorin-5c	-0.366491	5.67878	-4.1649	0.00113239	0.0107505
33593	CG3604	631	2L	protein-coding	CG3604 gene product ...	-0.929463	4.89968	-4.26251	0.00113361	0.0107523
19836083	CR45732	1197	3L	ncRNA	ncRNA	1.42664	-0.650638	4.16401	0.00113426	0.0107523
37704	yellow-d2	1341	2R	protein-coding	CG9891 gene product ...	2.17693	5.47189	4.46433	0.00113679	0.0107682
36495	cid	1015	2R	protein-coding	centromere identifie...	0.95496	0.0919045	4.16143	0.0011397	0.0107879
32423	Eo	2045	X	protein-coding	Ecdysone oxidase	1.16756	3.23801	4.25382	0.00114214	0.0108029
42866	p38a	1634	3R	protein-coding	p38a MAP kinase	-0.286248	5.21424	-4.15937	0.00114408	0.0108132
36637	AttB	879	2R	protein-coding	Attacin-B	-3.63007	2.37569	-4.45797	0.00114579	0.0108213
38378	NDUFS3	976	3L	protein-coding	NADH dehydrogenase (...	-0.408116	5.76498	-4.15735	0.00114839	0.0108219
35131	Irk3	2096	2L	protein-coding	Inwardly rectifying ...	0.365941	3.94144	4.15746	0.00114815	0.0108219
36887	Fen1	1378	2R	protein-coding	Flap endonuclease 1	0.592058	2.70247	4.15786	0.0011473	0.0108219
39106	path	3195	3L	protein-coding	pathetic	-0.44244	7.55282	-4.15205	0.00115974	0.0109207
34370	Rsf1	1760	2L	protein-coding	Repressor splicing f...	0.425461	5.23031	4.14897	0.0011664	0.0109712
36352	Cpr49Af	1056	2R	protein-coding	Cuticular protein 49...	0.53631	5.43767	4.14878	0.00116682	0.0109712
39648	CG16959	2292	3L	protein-coding	CG16959 gene product...	-0.969203	3.36063	-4.19507	0.00117318	0.0110128
35761	ACC	9067	2R	protein-coding	Acetyl-CoA carboxyla...	-0.608005	8.00423	-4.15144	0.0011747	0.0110128
35221	Rab9	1604	2L	protein-coding	CG9994 gene product ...	-0.549933	3.42102	-4.14527	0.00117445	0.0110128
12797916	CG43295	504	3L	protein-coding	CG43295 gene product...	0.978461	-0.439496	4.14604	0.00117277	0.0110128
39902	CG3764	6372	3L	protein-coding	CG3764 gene product ...	0.409977	5.75349	4.14424	0.0011767	0.0110234
2768836	Fs	3561	2R	protein-coding	Follistatin	-0.83567	1.76246	-4.14306	0.00117929	0.0110242
32076	CG11752	477	X	protein-coding	CG11752 gene product...	-0.401115	4.51069	-4.14226	0.00118103	0.0110242
32746	beta-Spec	7896	X	protein-coding	beta Spectrin	-0.256613	9.37507	-4.14223	0.00118111	0.0110242
41138	rump	2358	3R	protein-coding	rumpelstiltskin	0.393124	6.6793	4.14302	0.00117936	0.0110242
39552	ptip	8068	3L	protein-coding	CG32133 gene product...	0.411475	5.06149	4.14259	0.00118032	0.0110242
42865	Kal1	1993	3R	protein-coding	Kallmann syndrome 1 ...	1.68502	3.47247	4.34454	0.00118218	0.0110262
35786	Socs44A	1840	2R	protein-coding	Suppressor of Cytoki...	-0.369502	5.11594	-4.14126	0.00118325	0.0110281
38976	foi	4210	3L	protein-coding	fear-of-intimacy	-0.324996	6.00582	-4.13992	0.00118618	0.0110473
40979	CG9626	5570	3R	protein-coding	CG9626 gene product ...	-0.510141	4.8729	-4.13953	0.00118705	0.0110474
34080	SmE	521	2L	protein-coding	Small ribonucleoprot...	0.348237	4.23435	4.13857	0.00118916	0.0110589
32777	Vps4	2411	X	protein-coding	Vacuolar protein sor...	-0.288135	6.73163	-4.13597	0.00119494	0.0111046
42523	ETHR	4512	3R	protein-coding	CG5911 gene product ...	-0.60106	3.7164	-4.13551	0.00119596	0.0111059
43709	Gcn2	5743	3R	protein-coding	CG1609 gene product ...	-0.340829	5.37664	-4.13387	0.00119962	0.0111318
46059	Sply	2163	2R	protein-coding	Sphingosine-1-phosph...	-0.42179	7.79077	-4.13281	0.00120197	0.0111401
45401	ox	331	2R	protein-coding	oxen	-0.407453	5.25019	-4.13268	0.00120226	0.0111401
41392	Jupiter	2522	3R	protein-coding	CG31363 gene product...	0.430799	7.01901	4.13209	0.00120358	0.0111443
246388	CG30008	965	2R	protein-coding	CG30008 gene product...	0.659331	1.96737	4.13137	0.00120521	0.0111512
41880	Rbp	8759	3R	protein-coding	RIM-binding protein	-0.421154	3.49152	-4.13039	0.0012074	0.0111553
318840	CG33062	1006	3L	protein-coding	CG33062 gene product...	1.12618	0.512511	4.13071	0.00120668	0.0111553
36427	Sans	1905	2R	protein-coding	Sans ortholog	-0.428522	3.48665	-4.12995	0.00120838	0.0111563
38751	CG32392	2831	3L	protein-coding	CG32392 gene product...	-1.16869	1.44617	-4.12885	0.00121086	0.0111711
37557	babos	1303	2R	protein-coding	CG3624 gene product ...	-0.505259	4.46097	-4.12806	0.00121263	0.0111749
5740544	futsch	23308	X	protein-coding	CG34387 gene product...	-0.303997	5.74901	-4.12789	0.00121302	0.0111749
43721	CG1638	1567	3R	protein-coding	CG1638 gene product ...	-1.4133	1.03785	-4.1271	0.0012148	0.0111832
41703	Orc2	1995	3R	protein-coding	Origin recognition c...	0.877737	2.11985	4.12567	0.00121805	0.011205
43402	WASp	3125	3R	protein-coding	CG1520 gene product ...	-0.317799	6.71964	-4.12321	0.00122362	0.0112482
32263	MFS10	3789	X	protein-coding	Major Facilitator Su...	0.681587	1.10954	4.12203	0.00122633	0.0112585
42829	CG13599	1029	3R	protein-coding	CG13599 gene product...	0.948914	0.903133	4.12194	0.00122652	0.0112585
42150	Rim	14257	3R	protein-coding	Rab3 interacting mol...	-0.327557	4.44348	-4.11976	0.00123151	0.0112962
41817	CG42788	6686	3R	protein-coding	CG42788 gene product...	-0.430379	4.81886	-4.11904	0.00123317	0.0113033
38818	pst	2626	3L	protein-coding	pastrel	-0.471774	8.98567	-4.1181	0.00123532	0.0113149
31269	Syx4	1709	X	protein-coding	Syntaxin 4	-0.515652	4.12891	-4.11755	0.00123658	0.0113183
37825	CG3860	2113	2R	protein-coding	CG3860 gene product ...	-0.390365	6.87672	-4.11577	0.00124071	0.0113479
32241	CG4404	1696	X	protein-coding	CG4404 gene product ...	1.11506	-0.497681	4.11405	0.00124467	0.011376
48552	Sam-S	3559	2L	protein-coding	S-adenosylmethionine...	-0.480651	8.31675	-4.11343	0.00124612	0.0113811
32166	Chrac-16	737	X	protein-coding	Chromatin accessibil...	0.864106	2.07238	4.11138	0.00125089	0.0114165
318878	CG31674	1276	2L	protein-coding	CG31674 gene product...	-0.561408	2.30603	-4.10807	0.00125862	0.0114745
32921	CG8010	1633	X	protein-coding	CG8010 gene product ...	-0.326682	3.78904	-4.10789	0.00125904	0.0114745
41757	mRpL11	734	3R	protein-coding	mitochondrial riboso...	-0.60004	2.41275	-4.10723	0.00126058	0.0114796
36542	shot	30414	2R	protein-coding	short stop	-0.344056	10.2942	-4.10688	0.0012614	0.0114796
40390	CoVIII	513	3L	protein-coding	Cytochrome c oxidase...	-0.422246	5.97132	-4.10567	0.00126425	0.011493
36911	CG6805	1770	2R	protein-coding	CG6805 gene product ...	-0.366555	5.24041	-4.10549	0.00126468	0.011493
43768	RpS3A	1349	4	protein-coding	Ribosomal protein S3...	-0.272508	10.7235	-4.10425	0.0012676	0.0115114
41711	CCHa1	857	3R	protein-coding	CCHamide-1	-1.14026	1.29944	-4.10284	0.00127092	0.0115251
38758	CG10075	924	3L	protein-coding	CG10075 gene product...	-0.586875	2.34819	-4.103	0.00127055	0.0115251
40580	rpk	2536	3R	protein-coding	ripped pocket	1.40236	0.211549	4.10157	0.00127395	0.0115443
44039	Pak	5973	3R	protein-coding	PAK-kinase	-0.32249	6.87495	-4.09975	0.00127827	0.0115601
42109	Prx3	1017	3R	protein-coding	Peroxiredoxin 3	-0.273385	5.40054	-4.09969	0.00127841	0.0115601
44497	Tollo	7214	3L	protein-coding	CG6890 gene product ...	0.636254	5.10965	4.1069	0.00127824	0.0115601
39517	CG10089	3708	3L	protein-coding	CG10089 gene product...	-0.785683	3.05325	-4.09844	0.00128139	0.0115789
39364	viaf	1158	3L	protein-coding	viral IAP-associated...	-0.30023	5.14552	-4.09699	0.00128486	0.011602
39861	Galphaf	1825	3L	protein-coding	G protein alpha f su...	-0.601361	5.19347	-4.09882	0.001287	0.0116048
33379	Su(dx)	4798	2L	protein-coding	Suppressor of deltex	-0.321805	7.15206	-4.09624	0.00128665	0.0116048
32726	CG5613	2235	X	protein-coding	CG5613 gene product ...	-0.437356	2.75394	-4.0942	0.00129157	0.0116311
35174	CG10470	701	2L	protein-coding	CG10470 gene product...	-0.313726	4.36406	-4.09375	0.00129265	0.0116311
42065	cal1	3602	3R	protein-coding	chromosome alignment...	0.418703	4.00759	4.09396	0.00129215	0.0116311
42341	Vha13	943	3R	protein-coding	Vacuolar H[+] ATPase...	-0.396535	8.20609	-4.09259	0.00129545	0.0116445
43707	CG1607	3183	3R	protein-coding	CG1607 gene product ...	-0.357316	6.75136	-4.09237	0.00129596	0.0116445
42268	Mpc1	1155	3R	protein-coding	Mitochondrial pyruva...	-0.462524	6.29971	-4.09025	0.0013011	0.0116824
50190	Nplp4	528	2L	protein-coding	Neuropeptide-like pr...	-0.829542	7.23449	-4.17709	0.00130387	0.0116872
40196	CG14186	3522	3L	protein-coding	CG14186 gene product...	-0.769558	2.91701	-4.08853	0.00130529	0.0116872
37992	CG2790	1757	2R	protein-coding	CG2790 gene product ...	-0.392682	3.74763	-4.08864	0.00130502	0.0116872
32631	mbt	3269	X	protein-coding	mushroom bodies tiny	0.356338	4.90171	4.08882	0.00130458	0.0116872
43633	tmod	8320	3R	protein-coding	tropomodulin	-0.329966	8.44517	-4.08805	0.00130645	0.0116893
14462411	CG43843	1224	X	protein-coding	CG43843 gene product...	-1.3962	-1.17825	-4.08624	0.00131086	0.0117044
31967	Psf3	2380	X	protein-coding	CG2222 gene product ...	-0.345623	4.19029	-4.08697	0.00130909	0.0117044
38231	alpha-Spec	8347	3L	protein-coding	alpha Spectrin	-0.279885	9.40003	-4.08623	0.00131089	0.0117044
37434	CG9754	1987	2R	protein-coding	CG9754 gene product ...	0.426898	3.12921	4.08585	0.00131182	0.0117045
41227	CG11722	770	3R	protein-coding	CG11722 gene product...	-0.723758	2.35806	-4.08492	0.0013141	0.0117166
37920	CG11413	602	2R	protein-coding	CG11413 gene product...	-1.91783	-2.93244	-4.08368	0.00131714	0.0117274
42491	Cortactin	2450	3R	protein-coding	CG3637 gene product ...	-0.336514	6.97698	-4.08387	0.00131668	0.0117274
40982	Sgt1	1085	3R	protein-coding	suppressor-of-G2-all...	-0.299011	5.0245	-4.08193	0.00132144	0.0117492
42453	cdc2c	2299	3R	protein-coding	CG10498 gene product...	0.759791	3.02844	4.08209	0.00132105	0.0117492
40749	CG31559	2003	3R	protein-coding	CG31559 gene product...	-1.75003	-1.22383	-4.0788	0.00132917	0.0118015
42339	CG6231	4343	3R	protein-coding	CG6231 gene product ...	-0.435299	6.42746	-4.07896	0.00132879	0.0118015
40342	CG10508	3270	3L	protein-coding	CG10508 gene product...	0.489142	2.75128	4.07635	0.00133527	0.0118391
36000	CG10459	1187	2R	protein-coding	CG10459 gene product...	2.67508	0.283873	4.16261	0.0013345	0.0118391
41938	Sap47	6401	3R	protein-coding	Synapse-associated p...	-0.233932	6.88052	-4.07447	0.00133998	0.0118514
47457	ytr	2209	2R	protein-coding	yantar	0.371055	6.34872	4.07491	0.00133886	0.0118514
33581	sob	2611	2L	protein-coding	sister of odd and bo...	0.591377	3.1039	4.07511	0.00133836	0.0118514
42893	CG6356	2887	3R	protein-coding	CG6356 gene product ...	1.09859	5.37073	4.2312	0.0013413	0.0118514
34806	Ance-2	2222	2L	protein-coding	CG16869 gene product...	1.3125	-1.25339	4.07399	0.00134117	0.0118514
41225	Mical	16335	3R	protein-coding	Molecule interacting...	-0.509211	8.39338	-4.07326	0.00134299	0.0118581
33172	Gs1	2396	2L	protein-coding	Glutamine synthetase...	-0.556135	9.10449	-4.07244	0.00134505	0.0118681
39421	CG10663	3174	3L	protein-coding	CG10663 gene product...	-0.830278	1.79123	-4.07028	0.00135048	0.0118759
43981	DIP1	3823	X	protein-coding	DISCO Interacting Pr...	-0.324703	7.43004	-4.07007	0.001351	0.0118759
45329	RpL12	1154	2R	protein-coding	Ribosomal protein L1...	-0.291656	9.60132	-4.06977	0.00135176	0.0118759
40438	DNApol-eta	3067	3L	protein-coding	CG7143 gene product ...	0.538261	2.55375	4.07045	0.00135007	0.0118759
31353	CG43689	7521	X	protein-coding	CG43689 gene product...	0.589524	2.28542	4.0695	0.00135245	0.0118759
35168	Side	2188	2L	protein-coding	similar to Deadpan	0.986496	2.72728	4.08787	0.00135013	0.0118759
38643	DnaJ-1	2161	3L	protein-coding	DnaJ-like-1	1.02103	7.15865	4.21805	0.00134956	0.0118759
33483	CG18557	1073	2L	protein-coding	CG18557 gene product...	1.57226	1.45081	4.10004	0.00135448	0.0118855
326148	CG31523	4032	3R	protein-coding	CG31523 gene product...	-0.491197	8.37118	-4.06812	0.00135594	0.0118902
36002	sqa	6458	2R	protein-coding	spaghetti-squash act...	-0.379432	6.82961	-4.06655	0.00135991	0.0118978
32328	CG9940	4612	X	protein-coding	CG9940 gene product ...	-0.285265	5.34995	-4.06594	0.00136147	0.0118978
40168	Rab8	2314	3L	protein-coding	CG8287 gene product ...	-0.262358	6.49755	-4.06637	0.00136038	0.0118978
41126	alpha-Man-II	4002	3R	protein-coding	alpha Mannosidase II	0.405113	4.95277	4.06593	0.00136148	0.0118978
43052	CG10514	1358	3R	protein-coding	CG10514 gene product...	0.548606	6.16662	4.0664	0.00136031	0.0118978
39998	CG5290	2917	3L	protein-coding	CG5290 gene product ...	-0.476806	4.32781	-4.06526	0.00136319	0.0119045
34679	CG17036	1765	2L	protein-coding	CG17036 gene product...	-0.536993	4.00622	-4.06425	0.00136576	0.0119189
36692	scb	5004	2R	protein-coding	scab	-0.439607	8.27402	-4.06299	0.00136898	0.0119307
37006	P32	1154	2R	protein-coding	CG6459 gene product ...	-0.337394	5.21526	-4.06299	0.00136898	0.0119307
40948	CG10435	1822	3R	protein-coding	CG10435 gene product...	-0.388173	4.65113	-4.06004	0.00137655	0.0119884
42072	CG5246	1085	3R	protein-coding	CG5246 gene product ...	-0.532097	6.87998	-4.05936	0.0013783	0.0119936
40007	CG7330	1166	3L	protein-coding	CG7330 gene product ...	1.20351	0.253457	4.05907	0.00137903	0.0119936
35538	CG14590	1877	2R	protein-coding	CG14590 gene product...	-1.09619	1.47941	-4.05829	0.00138105	0.012003
40288	cmpy	2753	3L	protein-coding	crimpy	-0.500462	1.9841	-4.05576	0.00138758	0.0120516
44830	kto	7776	3L	protein-coding	kohtalo	0.361657	5.83176	4.05517	0.00138913	0.0120568
246549	CG30339	1023	2R	protein-coding	CG30339 gene product...	0.588355	4.5423	4.05277	0.00139535	0.0121025
33082	CG1518	2755	X	protein-coding	CG1518 gene product ...	0.494983	6.28453	4.05166	0.00139827	0.0121196
34445	Myo31DF	4318	2L	protein-coding	Myosin 31DF	-0.382355	7.99314	-4.04868	0.00140606	0.0121706
37301	CG11200	1688	2R	protein-coding	Carbonyl reductase	0.554765	4.11932	4.04886	0.00140559	0.0121706
39062	PGRP-LA	2097	3L	protein-coding	Peptidoglycan recogn...	-0.460583	4.63838	-4.0476	0.00140889	0.0121832
36640	CG12859	477	2R	protein-coding	CG12859 gene product...	-0.394748	4.67174	-4.0474	0.00140943	0.0121832
32640	r	7126	X	protein-coding	rudimentary	0.319646	6.17943	4.0468	0.001411	0.0121886
36575	Sox15	3651	2R	protein-coding	Sox box protein 15	3.20611	1.67168	4.27063	0.00141739	0.0122354
43315	dsd	5800	3R	protein-coding	distracted	-0.326852	6.48331	-4.0436	0.00141947	0.0122368
40513	CG12768	2633	3L	protein-coding	CG12768 gene product...	0.498007	2.49588	4.04385	0.00141881	0.0122368
32395	mRpS25	641	X	protein-coding	mitochondrial riboso...	-0.429408	3.22878	-4.04272	0.0014218	0.0122403
41955	Mhcl	11176	3R	protein-coding	Myosin heavy chain-l...	-0.290333	7.572	-4.04296	0.00142118	0.0122403
42061	mRpS11	729	3R	protein-coding	mitochondrial riboso...	-0.422347	3.71792	-4.04215	0.00142333	0.0122453
19835789	CR45620	1625	X	ncRNA	ncRNA	-0.863192	0.658416	-4.04042	0.00142794	0.0122767
41387	Mrp4	4726	3R	protein-coding	Multidrug resistance...	-0.495616	5.40813	-4.03983	0.0014295	0.0122817
43348	BCAS2	1007	3R	protein-coding	BCAS2 ortholog	0.373073	2.98294	4.03883	0.00143217	0.0122964
37421	CG15661	1899	2R	protein-coding	CG15661 gene product...	-1.18751	1.10346	-4.03699	0.00143711	0.0123306
44631	Ag5r	1760	X	protein-coding	Antigen 5-related	-0.479097	7.09442	-4.03634	0.00143887	0.0123373
318093	TwdlY	1034	X	protein-coding	TweedleY	-1.87656	-2.62036	-4.03534	0.00144155	0.012352
37134	GEFmeso	6958	2R	protein-coding	Guanine nucleotide e...	-0.360256	6.51684	-4.03249	0.00144927	0.0123876
38749	CG8549	1037	3L	protein-coding	CG8549 gene product ...	-0.330639	3.99872	-4.03246	0.00144935	0.0123876
42871	Apc2	3538	3R	protein-coding	Adenomatous polyposi...	0.759669	3.62739	4.04127	0.00144679	0.0123876
19835207	CG45095	1065	3R	protein-coding	CG45095 gene product...	2.20828	-0.198837	4.04247	0.00144959	0.0123876
37249	CG11007	1527	2R	protein-coding	CG11007 gene product...	-0.379788	3.36489	-4.03145	0.00145208	0.0124006
41941	Rbf2	2693	3R	protein-coding	Retinoblastoma-famil...	0.78777	2.10979	4.03085	0.0014537	0.0124061
35042	CLIP-190	8115	2L	protein-coding	Cytoplasmic linker p...	-0.312518	7.54186	-4.02742	0.00146307	0.0124694
32057	Dlic	3811	X	protein-coding	Dynein light interme...	-0.267775	7.46765	-4.02756	0.00146267	0.0124694
36134	CG12935	1200	2R	protein-coding	CG12935 gene product...	-0.508601	2.26931	-4.02576	0.00146761	0.0124997
33918	CoVb	729	2L	protein-coding	Cytochrome c oxidase...	-0.441136	6.73524	-4.02299	0.00147524	0.0125563
36592	Shroom	6207	2R	protein-coding	CG34379 gene product...	-0.459634	6.95398	-4.02166	0.00147891	0.0125637
43014	CG13650	2680	3R	protein-coding	CG13650 gene product...	-0.420736	2.54095	-4.0216	0.00147907	0.0125637
32083	dlg1	11505	X	protein-coding	discs large 1	-0.238325	7.10904	-4.02203	0.00147788	0.0125637
36081	CG12911	1639	2R	protein-coding	CG12911 gene product...	-0.671779	1.86594	-4.02011	0.00148321	0.0125827
31538	CG5921	4668	X	protein-coding	CG5921 gene product ...	-0.443354	5.53487	-4.02008	0.00148328	0.0125827
38989	Cdc6	2483	3L	protein-coding	CG5971 gene product ...	0.678719	2.74513	4.01852	0.00148763	0.0126113
37167	CG15080	5546	2R	protein-coding	CG15080 gene product...	-1.04716	0.779815	-4.01592	0.00149489	0.0126263
43544	Jon99Cii	862	3R	protein-coding	Jonah 99Cii	-1.03515	9.52721	-4.15741	0.00149324	0.0126263
34093	Tg	3129	2L	protein-coding	Transglutaminase	-0.829556	4.73348	-4.08483	0.0014962	0.0126263
43475	CG2010	2488	3R	protein-coding	CG2010 gene product ...	-0.593628	3.86872	-4.01505	0.00149733	0.0126263
41959	CG5903	1487	3R	protein-coding	CG5903 gene product ...	-0.336224	6.53572	-4.01553	0.00149599	0.0126263
41995	Pak3	4983	3R	protein-coding	CG14895 gene product...	-0.292856	7.46191	-4.01612	0.00149433	0.0126263
42758	DNApol-epsilon	6849	3R	protein-coding	DNA polymerase epsil...	0.576068	3.92144	4.01725	0.00149117	0.0126263
12797884	CR43283	8398	3R	ncRNA	ncRNA	0.643381	7.91253	4.0369	0.00149695	0.0126263
36731	Vha14-1	659	2R	protein-coding	Vacuolar H[+] ATPase...	-0.352465	6.67928	-4.01361	0.00150137	0.0126464
39083	CG3689	2225	3L	protein-coding	CG3689 gene product ...	0.344996	5.50388	4.01349	0.00150169	0.0126464
42742	Irk1	5246	3R	protein-coding	Inwardly rectifying ...	-0.482272	6.86646	-4.01262	0.00150414	0.0126586
44226	Xbp1	2142	2R	protein-coding	X box binding protei...	-0.291021	8.94066	-4.01226	0.00150514	0.0126587
40931	wtrw	4367	3R	protein-coding	water witch	-0.503505	4.36978	-4.01145	0.00150744	0.0126697
246532	CG30289	1164	2R	protein-coding	CG30289 gene product...	-0.599152	3.3938	-4.01072	0.00150951	0.0126787
35368	Itgbetanu	3340	2L	protein-coding	Integrin betanu subu...	-0.375785	6.26579	-4.0098	0.0015121	0.0126921
36190	CG13223	1769	2R	protein-coding	CG13223 gene product...	-2.00876	-1.40149	-4.00837	0.00151615	0.0127114
4379890	CG34109	2551	2L	protein-coding	CG34109 gene product...	-1.70652	-0.161251	-4.00828	0.0015164	0.0127114
38503	VhaM9.7-c	848	3L	protein-coding	Vacuolar H[+] ATPase...	-0.324898	3.97447	-4.00753	0.00151855	0.0127211
48481	Grip91	3571	X	protein-coding	Gamma-tubulin ring p...	0.452029	4.08367	4.00698	0.0015201	0.0127212
31313	CG16782	1155	X	protein-coding	CG16782 gene product...	2.13278	0.906489	4.07861	0.00152056	0.0127212
50301	CG13306	531	3L	protein-coding	CG13306 gene product...	-1.65987	-1.33531	-4.00567	0.00152382	0.0127402
36362	Dyb	3990	2R	protein-coding	Dystrobrevin-like	-0.354839	5.65105	-4.00425	0.00152788	0.0127657
19835298	CR44272	372	2R	ncRNA	ncRNA	1.51579	-1.32928	4.00248	0.00153295	0.0127997
36700	CG8157	824	2R	protein-coding	CG8157 gene product ...	-1.24232	6.06897	-4.18688	0.00153844	0.0128371
43724	CycG	6143	3R	protein-coding	Cyclin G	-0.262619	10.104	-3.99961	0.00154122	0.0128519
42672	loco	7671	3R	protein-coding	locomotion defects	-0.745624	6.6589	-4.06479	0.00154802	0.0128922
43856	nej	15932	X	protein-coding	nejire	0.330451	7.13521	3.99724	0.00154807	0.0128922
2768831	CG33470	1159	2R	protein-coding	CG33470 gene product...	-2.7982	3.03568	-4.26203	0.00154936	0.0128945
39910	beg	1198	3L	protein-coding	bad egg	-0.424787	3.11096	-3.99603	0.00155159	0.0129046
31678	CHES-1-like	8323	X	protein-coding	Checkpoint suppresso...	-0.42896	6.15685	-3.9954	0.00155344	0.0129049
38382	CG32278	845	3L	protein-coding	CG32278 gene product...	-0.400163	3.31391	-3.99532	0.00155365	0.0129049
34979	Idgf2	1796	2L	protein-coding	Imaginal disc growth...	-0.508252	6.96651	-3.99401	0.00155749	0.0129284
35128	Jwa	1134	2L	protein-coding	Jwa ortholog	-0.250898	7.36392	-3.99327	0.00155963	0.0129377
39422	CG10660	2310	3L	protein-coding	CG10660 gene product...	-0.545623	4.58387	-3.99076	0.00156699	0.0129651
33686	mxt	4096	2L	protein-coding	mextli	-0.293398	7.22288	-3.99129	0.00156543	0.0129651
38447	Scsalpha	1479	3L	protein-coding	Succinyl coenzyme A ...	-0.264625	7.59561	-3.99096	0.00156641	0.0129651
38761	CG10064	2379	3L	protein-coding	CG10064 gene product...	1.69933	0.50368	3.99241	0.00156691	0.0129651
36236	Drip	2499	2R	protein-coding	CG9023 gene product ...	-0.614471	6.43049	-4.00578	0.00157169	0.0129674
38434	CG10359	1762	3L	protein-coding	CG10359 gene product...	-0.56231	6.00875	-3.99258	0.00156982	0.0129674
318794	CG31548	952	3R	protein-coding	CG31548 gene product...	-0.325875	5.20012	-3.98951	0.00157068	0.0129674
31425	Ptp4E	7229	X	protein-coding	Protein tyrosine pho...	-0.264238	6.14133	-3.98926	0.0015714	0.0129674
36059	14-3-3zeta	3637	2R	protein-coding	CG17870 gene product...	-0.259469	9.87482	-3.98893	0.00157236	0.0129674
37985	pain	3041	2R	protein-coding	painless	-0.310762	5.12758	-3.98857	0.00157345	0.012968
33203	Pi3K21B	4938	2L	protein-coding	CG2699 gene product ...	0.368068	6.20247	3.98737	0.00157699	0.0129888
41559	CG6225	2952	3R	protein-coding	CG6225 gene product ...	-0.659504	3.36005	-3.98573	0.00158182	0.0130168
43990	Sep5	1789	2R	protein-coding	Septin 5	1.01369	1.99051	3.98553	0.00158243	0.0130168
44483	GluRIID	3080	3R	protein-coding	Glutamate receptor I...	-0.589544	4.59853	-3.98238	0.00159179	0.0130621
43382	CG12413	2255	3R	protein-coding	CG12413 gene product...	-0.481556	2.82683	-3.98329	0.00158909	0.0130621
40350	CG12974	2452	3L	protein-coding	CG12974 gene product...	-0.476291	7.36666	-3.98196	0.00159306	0.0130621
43229	His2Av	1224	3R	protein-coding	Histone H2A variant	0.55098	6.46466	3.98425	0.0015922	0.0130621
246648	Cyp12d1-p	4482	2R	protein-coding	CG30489 gene product...	1.33648	3.8434	4.13901	0.00159135	0.0130621
44266	Inx3	2242	3R	protein-coding	Innexin 3	0.647116	6.52166	4.00837	0.00159657	0.0130824
38338	Mrtf	8043	3L	protein-coding	Myocardin-related tr...	-0.230131	6.14655	-3.9775	0.00160642	0.0131547
37685	CG12782	1219	2R	protein-coding	CG12782 gene product...	-1.53661	-1.22674	-3.97641	0.00160972	0.0131733
40608	Cdep	18664	3R	protein-coding	Chondrocyte-derived ...	-0.26894	7.41684	-3.97525	0.00161323	0.0131935
45285	Dr	2552	3R	protein-coding	Drop	0.937439	2.98463	3.99825	0.00161469	0.013197
35528	dream	2720	2R	protein-coding	CG7863 gene product ...	-0.431199	5.7374	-3.97409	0.00161672	0.0132051
34982	dac	4982	2L	protein-coding	dachshund	0.727984	4.56008	4.00073	0.00161983	0.013222
33489	CG31694	2639	2L	protein-coding	CG31694 gene product...	-0.358601	7.40637	-3.97228	0.00162222	0.0132247
43162	gro	4455	3R	protein-coding	groucho	0.285683	6.52759	3.97258	0.00162132	0.0132247
42209	Nup43	1211	3R	protein-coding	Nucleoporin 43kD	0.517017	2.9346	3.97165	0.00162413	0.0132317
38419	Drs	387	3L	protein-coding	Drosomycin	-3.08643	4.5203	-4.27459	0.00164293	0.0133764
19835998	CG45061	493	X	protein-coding	CG45061 gene product...	-1.04755	1.48762	-3.96418	0.00164707	0.0133971
38595	Aats-ala-m	3233	3L	protein-coding	mitochondrial alanyl...	-0.269488	4.36469	-3.96401	0.00164758	0.0133971
41541	CG5961	1694	3R	protein-coding	CG5961 gene product ...	-0.410404	3.92694	-3.9633	0.00164977	0.0134064
39293	Mob2	5663	3L	protein-coding	CG11711 gene product...	-0.343306	6.57276	-3.96252	0.00165219	0.0134175
41302	Cad86C	7321	3R	protein-coding	Cadherin 86C	0.36203	4.63207	3.96141	0.00165565	0.013437
40408	Cpr78E	463	3L	protein-coding	Cuticular protein 78...	4.2882	5.95498	4.30173	0.00165833	0.0134502
39156	I-2	1858	3L	protein-coding	Inhibitor-2	-0.285161	4.72173	-3.95844	0.00166489	0.0134948
42652	Octbeta1R	5405	3R	protein-coding	Octopamine beta1 rec...	-0.589076	2.73214	-3.95805	0.0016661	0.0134961
40346	CG9391	1231	3L	protein-coding	CG9391 gene product ...	-0.298981	4.88843	-3.95754	0.0016677	0.0135004
48844	l(2)tid	2070	2R	protein-coding	lethal (2) tumorous ...	-0.519546	4.55698	-3.95692	0.00166964	0.0135075
19836250	Cyp6a16	2501	2L	protein-coding	CG7249 gene product ...	-1.97384	0.359946	-3.97269	0.00167533	0.013545
45280	cv-2	4329	2R	protein-coding	crossveinless 2	-0.568772	4.86197	-3.95368	0.00167983	0.0135571
39593	CG9628	1179	3L	protein-coding	CG9628 gene product ...	-0.550001	4.22112	-3.95361	0.00168006	0.0135571
34993	grp	3049	2L	protein-coding	grapes	0.54071	5.66743	3.95329	0.00168108	0.0135571
30982	sc	1438	X	protein-coding	scute	2.39777	0.310767	4.01898	0.00168007	0.0135571
37325	Nnf1a	682	2R	protein-coding	CG13434 gene product...	0.714278	1.84947	3.95246	0.00168369	0.0135696
36930	CG15611	1759	2R	protein-coding	CG15611 gene product...	-0.402587	5.41757	-3.95138	0.0016871	0.0135885
40540	CG9780	2182	3R	protein-coding	CG9780 gene product ...	-1.19284	2.96849	-4.03469	0.00168965	0.0135936
33636	Atet	5244	2L	protein-coding	ABC transporter expr...	-0.490006	5.89985	-3.95041	0.00169016	0.0135936
39438	sowah	3013	3L	protein-coding	sosondowah	-0.382855	5.77651	-3.95017	0.00169094	0.0135936
40946	CG2767	1309	3R	protein-coding	CG2767 gene product ...	0.568959	6.5147	3.95531	0.00169238	0.0135966
41937	blp	967	3R	protein-coding	black pearl	-0.504719	3.13478	-3.9474	0.00169975	0.0136473
35564	sced	3299	2R	protein-coding	scrambled	0.520112	2.71327	3.94573	0.0017051	0.0136816
35586	CG9436	1303	2R	protein-coding	CG9436 gene product ...	-0.36579	5.77847	-3.9444	0.00170937	0.0137072
246451	CG30093	540	2R	protein-coding	CG30093 gene product...	-1.95887	-1.34886	-3.94271	0.0017148	0.0137249
32513	l(1)G0136	783	X	protein-coding	lethal (1) G0136	-0.525617	3.27551	-3.94318	0.00171329	0.0137249
36713	CG8180	2614	2R	protein-coding	CG8180 gene product ...	0.44592	4.20169	3.94272	0.00171477	0.0137249
39150	Ilp2	670	3L	protein-coding	Insulin-like peptide...	-0.720724	1.92446	-3.94161	0.00171832	0.0137266
31708	CG10778	1365	X	protein-coding	CG10778 gene product...	-0.38817	3.75483	-3.94198	0.00171713	0.0137266
35715	CG1399	7222	2R	protein-coding	CG1399 gene product ...	-0.37976	7.80621	-3.9413	0.00171932	0.0137266
39502	Poc1	1641	3L	protein-coding	Proteome of centriol...	0.620003	3.46061	3.94187	0.00171748	0.0137266
33369	Der-1	1243	2L	protein-coding	Derlin-1	-0.339007	5.3395	-3.94061	0.00172156	0.0137359
47285	repo	2996	3R	protein-coding	reversed polarity	0.514274	2.69776	3.93967	0.00172462	0.0137516
44505	br	16093	X	protein-coding	broad	1.62345	8.30617	4.17291	0.00172815	0.0137712
37675	CG13545	505	2R	protein-coding	CG13545 gene product...	-1.21714	1.9813	-3.95215	0.00174171	0.0138274
35145	mRpL13	671	2L	protein-coding	mitochondrial riboso...	-0.495944	2.67869	-3.93445	0.00174159	0.0138274
37344	Fem-1	2874	2R	protein-coding	CG9025 gene product ...	-0.418896	6.51451	-3.9345	0.00174145	0.0138274
35561	Fmo-2	1663	2R	protein-coding	Flavin-containing mo...	-0.38191	4.11884	-3.93532	0.00173874	0.0138274
3772165	Pex6	2953	2R	protein-coding	Peroxin 6	-0.362543	4.06479	-3.93519	0.00173919	0.0138274
33554	CG9662	846	2L	protein-coding	CG9662 gene product ...	0.552465	3.49579	3.93462	0.00174106	0.0138274
43355	CG4951	1646	3R	protein-coding	CG4951 gene product ...	0.34989	3.18264	3.93366	0.0017442	0.0138386
32913	Muc18B	1146	X	protein-coding	Mucin 18B	-0.55846	7.48714	-3.93526	0.00174783	0.0138501
35756	nito	4475	2R	protein-coding	spenito	0.412929	5.93622	3.93268	0.00174741	0.0138501
34624	JhI-21	2368	2L	protein-coding	CG12317 gene product...	-0.311984	4.95907	-3.9313	0.00175195	0.0138741
38893	CG7565	3722	3L	protein-coding	CG7565 gene product ...	-0.386307	5.25075	-3.93043	0.00175479	0.0138794
44496	Uba2	2329	3L	protein-coding	Smt3 activating enzy...	0.436114	6.15713	3.93074	0.00175378	0.0138794
2768719	luna	8785	2R	protein-coding	CG33473 gene product...	-0.27875	4.54199	-3.92961	0.00175752	0.0138923
36203	dare	1681	2R	protein-coding	defective in the avo...	-0.304924	4.07651	-3.92919	0.0017589	0.0138946
43599	CecC	386	3R	protein-coding	Cecropin C	-3.69435	0.695023	-4.11469	0.00176323	0.0139116
41359	CG17734	1317	3R	protein-coding	CG17734 gene product...	-0.388483	5.83096	-3.92816	0.00176231	0.0139116
36636	AttA	790	2R	protein-coding	Attacin-A	-2.94238	0.924192	-4.07633	0.0017718	0.0139706
39862	zetaCOP	1227	3L	protein-coding	Coat Protein (coatom...	-0.313638	5.56426	-3.92373	0.00177705	0.0140033
32357	CG11068	1270	X	protein-coding	CG11068 gene product...	-0.941551	-1.04749	-3.92216	0.00178229	0.0140172
34037	CG6739	2718	2L	protein-coding	CG6739 gene product ...	-0.550325	3.41926	-3.92202	0.00178276	0.0140172
33179	CG11455	1135	2L	protein-coding	CG11455 gene product...	-0.358401	5.72628	-3.92189	0.0017832	0.0140172
36392	CG8778	1124	2R	protein-coding	CG8778 gene product ...	-0.333703	4.30882	-3.92255	0.00178099	0.0140172
14462355	CR44024	2654	4	ncRNA	ncRNA	0.713553	2.58194	3.92142	0.00178478	0.0140209
37559	qkr58E-3	1729	2R	protein-coding	quaking related 58E-...	0.253343	5.47219	3.92102	0.0017861	0.0140227
318059	CG32506	5559	X	protein-coding	CG32506 gene product...	-0.599022	1.75828	-3.9184	0.00179493	0.0140833
32523	mRpL3	1243	X	protein-coding	mitochondrial riboso...	-0.351285	4.15797	-3.91733	0.00179856	0.0141031
34551	CG4751	4883	2L	protein-coding	CG4751 gene product ...	0.439044	5.03624	3.91501	0.00180642	0.014133
41867	CG5038	2702	3R	protein-coding	CG5038 gene product ...	0.490719	1.90612	3.91489	0.00180681	0.014133
12797910	CG43248	846	3L	protein-coding	CG43248 gene product...	1.81263	-1.25865	3.91534	0.00180528	0.014133
38405	CG12009	3565	3L	protein-coding	CG12009 gene product...	2.48641	0.608285	4.00815	0.00180547	0.014133
34005	Ndae1	7054	2L	protein-coding	Na[+]-driven anion e...	-0.343192	7.17076	-3.91442	0.00180842	0.0141369
42251	CG7715	823	3R	protein-coding	CG7715 gene product ...	-0.550537	8.30839	-3.91477	0.00181312	0.0141559
40653	PEK	4873	3R	protein-coding	pancreatic eIF-2alph...	-0.325511	6.56553	-3.91273	0.00181418	0.0141559
39076	Hsp67Ba	1733	3L	protein-coding	Heat shock gene 67Ba	1.66176	1.02182	3.93352	0.0018136	0.0141559
50107	CG4186	444	3L	protein-coding	CG4186 gene product ...	-0.801517	1.03311	-3.91233	0.00181553	0.0141578
36001	dap	2530	2R	protein-coding	dacapo	0.593597	4.4158	3.91117	0.00181951	0.0141801
42452	Oct-TyrR	3682	3L	protein-coding	Octopamine-Tyramine ...	-0.905353	1.26441	-3.91039	0.00182219	0.0141924
3354965	CG40160	5187	3L	protein-coding	CG40160 gene product...	0.286388	6.88829	3.90731	0.00183277	0.0142661
43974	trio	11182	3L	protein-coding	CG18214 gene product...	-0.276867	7.16302	-3.90274	0.00184859	0.0143786
38490	Chd64	1459	3L	protein-coding	CG14996 gene product...	-0.26976	8.89622	-3.9022	0.00185046	0.0143786
44856	ru	1798	3L	protein-coding	roughoid	1.77864	0.44441	3.90759	0.00185061	0.0143786
35862	PGRP-SC2	746	2R	protein-coding	CG14745 gene product...	0.77815	8.07863	3.97188	0.00185832	0.0144297
318244	CG32846	1382	3L	protein-coding	CG32846 gene product...	-1.2756	0.191281	-3.89831	0.00186405	0.0144356
32928	nAChRalpha7	5778	X	protein-coding	nicotinic Acetylchol...	-0.53738	2.9511	-3.89794	0.00186537	0.0144356
40907	alpha-Est3	1932	3R	protein-coding	alpha-Esterase-3	-0.447064	6.22411	-3.89806	0.00186495	0.0144356
36550	CG6701	5412	2R	protein-coding	CG6701 gene product ...	-0.375049	7.06012	-3.89857	0.00186313	0.0144356
33492	CG8814	1785	2L	protein-coding	CG8814 gene product ...	0.367758	6.06933	3.89775	0.00186602	0.0144356
35287	barr	2908	2L	protein-coding	barren	0.574168	4.1988	3.89778	0.00186591	0.0144356
5740197	CR30029	550	2R	pseudo	pseudo	2.7357	8.50385	4.19353	0.001867	0.0144356
42409	CG4367	939	3R	protein-coding	CG4367 gene product ...	-1.04924	5.1096	-4.03516	0.00186837	0.0144374
46260	l(3)neo18	888	3L	protein-coding	lethal (3) neo18	-0.405606	6.26374	-3.89552	0.00187387	0.0144624
37841	tsr	735	2R	protein-coding	twinstar	-0.288004	9.20604	-3.89582	0.00187281	0.0144624
31718	Tbh	3868	X	protein-coding	Tyramine beta hydrox...	-0.579905	1.71078	-3.89347	0.00188113	0.0145096
39276	CG7560	1107	3L	protein-coding	CG7560 gene product ...	-2.22266	-1.84704	-3.89219	0.00188566	0.014527
317862	CG32115	1560	3L	protein-coding	CG32115 gene product...	-0.493872	4.44111	-3.8925	0.00188455	0.014527
33111	dod	1021	X	protein-coding	dodo	0.274244	3.75579	3.89168	0.00188747	0.0145322
44885	mys	4482	X	protein-coding	myospheroid	-0.326582	8.60659	-3.88984	0.00189402	0.0145737
41616	2mit	8905	3R	protein-coding	CG42573 gene product...	-0.306901	3.38587	-3.88937	0.00189568	0.0145778
35866	CG8740	5075	2R	protein-coding	CG8740 gene product ...	-0.533958	7.19459	-3.88718	0.00190353	0.0146293
43488	Obp99a	610	3R	protein-coding	Odorant-binding prot...	0.899426	4.79253	3.97829	0.00190815	0.0146559
59253	CG18508	816	X	protein-coding	CG18508 gene product...	-0.320072	3.48047	-3.88473	0.00191232	0.0146792
33226	lwr	1864	2L	protein-coding	lesswright	0.352155	6.0231	3.88438	0.00191357	0.0146799
34215	C1GalTA	2378	2L	protein-coding	Core 1 Galactosyltra...	-0.3507	5.09402	-3.88384	0.00191553	0.0146861
40721	CG11000	6816	3R	protein-coding	CG11000 gene product...	-0.535389	2.82724	-3.8835	0.00191674	0.0146866
19835255	CR45582	365	3R	ncRNA	ncRNA	2.03005	-2.86789	3.88256	0.00192015	0.0147039
38240	Cpr62Bb	992	3L	protein-coding	Cuticular protein 62...	-1.4091	-2.06594	-3.88214	0.00192167	0.0147067
37879	CG30419	3812	2R	protein-coding	CG30419 gene product...	-0.467601	2.31287	-3.88119	0.00192513	0.0147243
36385	CG17760	1535	2R	protein-coding	CG17760 gene product...	-0.973913	2.56838	-3.89504	0.00192675	0.0147279
33704	betaggt-I	1784	2L	protein-coding	beta subunit of type...	-0.313625	5.16625	-3.88038	0.00192805	0.014729
31376	norpA	8296	X	protein-coding	no receptor potentia...	0.363708	5.56307	3.87867	0.00193427	0.0147676
32216	CG2540	1234	X	protein-coding	CG2540 gene product ...	-0.527895	2.64215	-3.87802	0.00193665	0.0147769
19834969	CR45138	736	2R	ncRNA	ncRNA	1.57993	-1.29638	3.87754	0.0019384	0.0147815
39577	CG13482	540	3L	protein-coding	CG13482 gene product...	-0.653923	7.09261	-3.90825	0.00194759	0.0148338
34450	Lip4	2370	2L	protein-coding	Lipase 4	-0.549199	5.71583	-3.87749	0.00194728	0.0148338
33197	CG11601	1452	2L	protein-coding	CG11601 gene product...	-0.567331	3.67607	-3.87154	0.00196044	0.0149138
251690	CG32147	911	3L	protein-coding	CG32147 gene product...	-0.321567	3.68036	-3.87178	0.00195953	0.0149138
44013	sls	58996	3L	protein-coding	sallimus	-0.441881	9.8131	-3.86804	0.0019734	0.0149856
35628	Tsp42Eq	1077	2R	protein-coding	Tetraspanin 42Eq	-0.368648	4.99744	-3.8686	0.0019713	0.0149856
42185	Mdh2	1335	3R	protein-coding	Malate dehydrogenase...	-0.34279	7.96977	-3.86822	0.00197271	0.0149856
31844	CG7065	4267	X	protein-coding	CG7065 gene product ...	0.334801	4.91676	3.86695	0.00197746	0.0150075
39306	PCID2	1275	3L	protein-coding	PCI domain-containin...	0.430444	3.09751	3.86528	0.00198368	0.0150458
40627	rtp	960	3R	protein-coding	retinophilin	-1.39318	-1.74843	-3.8643	0.00198734	0.0150646
37738	CG17662	902	2R	protein-coding	CG17662 gene product...	0.982766	0.323885	3.8639	0.00198886	0.0150672
8674042	CG42598	1158	3L	protein-coding	CG42598 gene product...	1.0082	0.793307	3.86353	0.00199025	0.0150687
42801	CG10365	1985	3R	protein-coding	CG10365 gene product...	-0.379188	5.94593	-3.8623	0.00199488	0.0150928
45278	csw	8732	X	protein-coding	corkscrew	-0.28272	6.22913	-3.86205	0.0019958	0.0150928
318914	mthl15	2836	2L	protein-coding	methuselah-like 15	-0.393151	3.913	-3.85869	0.00200848	0.0151707
39082	CG4022	4406	3L	protein-coding	CG4022 gene product ...	0.45294	4.51532	3.85899	0.00200733	0.0151707
31547	Nep1	4793	X	protein-coding	Neprilysin 1	-0.550026	4.51737	-3.85759	0.00201265	0.0151932
5740365	CG34267	375	3L	protein-coding	CG34267 gene product...	-2.71589	-3.0426	-3.85569	0.00201986	0.0152246
36722	eIF2B-gamma	1548	2R	protein-coding	CG8190 gene product ...	-0.333593	4.44947	-3.8559	0.00201906	0.0152246
41360	CG5214	1817	3R	protein-coding	CG5214 gene product ...	-0.313852	7.04616	-3.85555	0.00202039	0.0152246
42313	Dl	5278	3R	protein-coding	Delta	0.817496	4.49772	3.91774	0.00202288	0.0152253
30983	l(1)sc	1097	X	protein-coding	lethal of scute	1.79396	-1.61574	3.85491	0.00202285	0.0152253
34289	CG13117	1151	2L	protein-coding	CG13117 gene product...	-0.497402	4.76848	-3.85454	0.00202427	0.0152268
40212	CG6996	1828	3L	protein-coding	CG6996 gene product ...	-0.747369	5.76496	-3.91906	0.00202578	0.0152292
36826	Vha44	4023	2R	protein-coding	Vacuolar H[+] ATPase...	-0.3378	8.46246	-3.85299	0.00203018	0.0152533
39656	CG6878	531	3L	protein-coding	CG6878 gene product ...	-0.555922	3.68885	-3.8512	0.00203705	0.0152822
43697	qless	3218	3R	protein-coding	CG31005 gene product...	-0.53518	4.14844	-3.85105	0.00203763	0.0152822
40663	CG31547	3963	3R	protein-coding	CG31547 gene product...	-0.394597	6.01673	-3.85117	0.00203717	0.0152822
37953	Mid1	8297	2R	protein-coding	Mid1 ortholog (S. ce...	-0.331036	3.48861	-3.85014	0.00204112	0.0152994
318271	CG32971	912	2L	protein-coding	CG32971 gene product...	-1.31236	-0.268897	-3.84918	0.00204482	0.0153091
40296	CG11396	1601	3L	protein-coding	CG11396 gene product...	-0.376591	4.13639	-3.84946	0.00204374	0.0153091
38185	CG12004	3706	3L	protein-coding	CG12004 gene product...	-0.263482	7.24623	-3.84645	0.00205539	0.0153792
5740179	CG34437	876	3R	protein-coding	CG34437 gene product...	0.578731	3.32771	3.84543	0.00205934	0.0153997
33616	CG15423	566	2L	protein-coding	CG15423 gene product...	-0.542183	6.71532	-3.84721	0.00206533	0.0154355
40395	CG7172	840	3L	protein-coding	CG7172 gene product ...	-0.318734	4.09101	-3.84234	0.00207137	0.0154664
40695	elm	1321	3R	protein-coding	ethanol sensitive wi...	-0.279348	6.53041	-3.84221	0.0020719	0.0154664
40701	Rab23	2267	3R	protein-coding	CG2108 gene product ...	0.444797	3.20968	3.84069	0.00207784	0.0155009
34405	lft	1281	2L	protein-coding	lowfat	0.52193	4.37276	3.84041	0.00207894	0.0155009
38730	CG13300	4303	3L	protein-coding	CG13300 gene product...	0.9734	3.32509	3.90116	0.00208089	0.0155063
39474	CG11261	2215	3L	protein-coding	CG11261 gene product...	-0.406969	3.49693	-3.83899	0.0020845	0.0155181
34607	CG16965	2300	2L	protein-coding	CG16965 gene product...	2.39969	1.35023	3.97381	0.0020849	0.0155181
37018	CG34195	1184	2R	protein-coding	CG34195 gene product...	0.621419	1.5598	3.83858	0.00208613	0.0155182
32898	RhoGAP18B	7478	X	protein-coding	Rho GTPase activatin...	-0.359547	6.3451	-3.83656	0.00209407	0.0155682
39947	CG18265	8834	3L	protein-coding	CG18265 gene product...	-0.544345	2.35764	-3.83585	0.00209691	0.0155775
35590	SdhB	1219	2R	protein-coding	Succinate dehydrogen...	-0.357977	6.92421	-3.83563	0.00209777	0.0155775
19835959	CR45377	1154	2R	ncRNA	ncRNA	-1.44525	-0.766734	-3.83365	0.00210561	0.0156175
39611	bmm	2437	3L	protein-coding	brummer	0.855095	6.25685	3.93515	0.00210483	0.0156175
36762	CG8386	656	2R	protein-coding	CG8386 gene product ...	-0.333185	4.29227	-3.83244	0.00211043	0.0156306
42371	RhoGAP92B	3980	3R	protein-coding	Rho GTPase activatin...	-0.281718	6.37414	-3.83228	0.00211105	0.0156306
43278	DNApol-alpha73	2066	3R	protein-coding	DNA polymerase alpha...	0.615614	2.27167	3.8328	0.00210897	0.0156306
34304	nAChRalpha6	7779	2L	protein-coding	nicotinic Acetylchol...	-0.306458	3.63183	-3.83028	0.00211904	0.0156657
32183	Ten-a	17049	X	protein-coding	Tenascin accessory	0.566385	5.81833	3.83622	0.00211947	0.0156657
318930	NimA	2877	2L	protein-coding	Nimrod A	1.45691	0.566739	3.83036	0.00211873	0.0156657
33752	TpnC25D	1250	2L	protein-coding	Troponin C at 25D	-0.751115	4.68381	-3.87743	0.00212211	0.0156761
35066	Oli	2024	2L	protein-coding	Olig family	0.852204	1.61595	3.82886	0.00212472	0.0156863
32496	CG8105	1569	X	protein-coding	CG8105 gene product ...	-1.16404	0.827563	-3.82823	0.00212725	0.0156959
38472	Mul1	1213	3L	protein-coding	Mitochondrial E3 ubi...	-0.535725	2.9904	-3.82569	0.0021375	0.0157442
43557	CG11504	1856	3R	protein-coding	CG11504 gene product...	0.297391	3.70432	3.82583	0.00213694	0.0157442
43037	CG11854	1039	3R	protein-coding	CG11854 gene product...	2.49532	5.00609	4.0961	0.00213542	0.0157442
32651	CG9672	813	X	protein-coding	CG9672 gene product ...	0.774871	6.00693	3.90083	0.00213894	0.0157457
32447	CG9095	5367	X	protein-coding	CG9095 gene product ...	-0.592756	3.88122	-3.82415	0.00214371	0.0157626
41921	cv-d	4744	3R	protein-coding	crossveinless d	-0.451567	6.50046	-3.82445	0.0021425	0.0157626
34000	CG4496	2764	2L	protein-coding	CG4496 gene product ...	1.20814	1.66446	3.82875	0.00214601	0.0157704
246595	CG30403	1268	2R	protein-coding	CG30403 gene product...	0.793601	1.50497	3.82167	0.00215379	0.0158184
41949	CG10407	1113	3R	protein-coding	CG10407 gene product...	-0.798642	2.16826	-3.81684	0.00217349	0.0159488
40094	Bet1	987	3L	protein-coding	BET1 ortholog (S. ce...	-0.339432	4.19329	-3.81671	0.00217404	0.0159488
32990	parvin	1840	X	protein-coding	CG32528 gene product...	-0.263761	6.03562	-3.81571	0.00217815	0.0159698
38000	CG3829	3203	2R	protein-coding	CG3829 gene product ...	-0.467587	6.08187	-3.81379	0.00218606	0.016012
38640	Sse	2177	3L	protein-coding	Separase	0.921796	1.3288	3.8137	0.00218643	0.016012
36938	CG17290	2443	2R	protein-coding	CG17290 gene product...	-1.68024	-2.24916	-3.80641	0.00221674	0.0160656
35777	CG8713	1978	2R	protein-coding	CG8713 gene product ...	-0.614857	2.14652	-3.81016	0.00220112	0.0160656
34154	CG13390	1230	2L	protein-coding	CG13390 gene product...	-0.54591	2.52942	-3.80829	0.00220889	0.0160656
31653	CG4607	2603	X	protein-coding	CG4607 gene product ...	-0.490606	4.90083	-3.80839	0.00220848	0.0160656
34732	CG44085	10317	2L	protein-coding	CG44085 gene product...	-0.471003	8.36636	-3.80691	0.00221463	0.0160656
34186	mRpL51	628	2L	protein-coding	mitochondrial riboso...	-0.46565	3.10931	-3.8082	0.00220926	0.0160656
43829	ATPsyn-beta	2386	4	protein-coding	ATP synthase-beta	-0.418138	10.1841	-3.811	0.0021976	0.0160656
37994	CG2765	3420	2R	protein-coding	CG2765 gene product ...	-0.407661	7.28051	-3.80932	0.00220458	0.0160656
38230	mRpL46	909	3L	protein-coding	mitochondrial riboso...	-0.373803	3.63837	-3.80589	0.00221894	0.0160656
41067	skap	2323	3R	protein-coding	skpA associated prot...	-0.326912	8.20439	-3.81067	0.00219896	0.0160656
49168	l(2)37Cc	2119	2L	protein-coding	lethal (2) 37Cc	-0.275852	6.49778	-3.80662	0.00221586	0.0160656
36409	Nacalpha	1097	2R	protein-coding	Nascent polypeptide ...	-0.236166	8.54927	-3.80613	0.0022179	0.0160656
44668	SmD1	729	3L	protein-coding	Small ribonucleoprot...	0.384809	3.72321	3.80981	0.00220256	0.0160656
41615	timeout	4337	3R	protein-coding	CG7855 gene product ...	0.452184	3.39528	3.80746	0.00221236	0.0160656
32113	RPA3	673	X	protein-coding	Replication protein ...	0.582263	2.87837	3.81066	0.00219904	0.0160656
32621	CG9903	1628	X	protein-coding	CG9903 gene product ...	0.903208	6.15431	3.91935	0.00221806	0.0160656
31167	CG4325	897	X	protein-coding	CG4325 gene product ...	1.0447	0.386034	3.80735	0.0022128	0.0160656
32813	os	3125	X	protein-coding	outstretched	1.59197	0.680852	3.81035	0.00221838	0.0160656
39895	CG11905	4644	3L	protein-coding	CG11905 gene product...	1.9036	1.19805	3.88034	0.00219589	0.0160656
35015	CG13280	1745	2L	protein-coding	CG13280 gene product...	2.2769	-0.804526	3.81252	0.00220936	0.0160656
40010	CG7320	2023	3L	protein-coding	CG7320 gene product ...	2.11851	4.665	4.04652	0.00222233	0.016081
36146	CG7686	2099	2R	protein-coding	CG7686 gene product ...	-0.416238	6.69419	-3.80414	0.00222626	0.0161003
42254	CG7718	1921	3R	protein-coding	CG7718 gene product ...	-0.548114	3.28412	-3.80279	0.00223194	0.0161231
33519	CG17260	1425	2L	protein-coding	CG17260 gene product...	-0.543145	2.53044	-3.80288	0.0022316	0.0161231
40169	CG8334	6311	3L	protein-coding	CG8334 gene product ...	-0.298032	5.98137	-3.80207	0.00223501	0.0161283
40831	Ama	1946	3R	protein-coding	Amalgam	1.08796	5.62537	3.94775	0.0022352	0.0161283
33402	rti	2585	2L	protein-coding	rotini	-0.26173	6.73657	-3.80074	0.00224064	0.0161493
32563	CG9170	4399	X	protein-coding	CG9170 gene product ...	0.576119	4.19284	3.80097	0.00223964	0.0161493
2768690	CG33346	1096	3R	protein-coding	CG33346 gene product...	1.22621	6.41781	3.97483	0.00224241	0.016153
39383	Atg12	469	3L	protein-coding	Autophagy-specific g...	-0.38147	2.42166	-3.79995	0.00224396	0.016155
50044	CG17193	3938	3R	protein-coding	CG17193 gene product...	-0.883379	0.73388	-3.79919	0.0022472	0.0161646
33390	AIF	2993	2L	protein-coding	Apoptosis inducing f...	-0.466119	5.01083	-3.79904	0.00224783	0.0161646
14462456	CR44039	1383	3R	ncRNA	ncRNA	1.64976	-2.44589	3.79824	0.00225124	0.01618
41144	by	4774	3R	protein-coding	blistery	-0.353321	6.68815	-3.79705	0.00225629	0.0161966
36104	Galphao	6415	2R	protein-coding	G protein alpha o su...	-0.293428	6.39224	-3.79653	0.0022585	0.0161966
40581	Karybeta3	4364	3R	protein-coding	Karyopherin beta 3	-0.250963	8.98833	-3.79729	0.00225528	0.0161966
36564	O-fut1	1570	2R	protein-coding	O-fucosyltransferase...	0.713829	4.44604	3.82479	0.00225864	0.0161966
33148	fog	6564	X	protein-coding	folded gastrulation	-0.685479	4.94096	-3.82724	0.0022623	0.0162064
37874	ocm	7287	2R	protein-coding	over compensating ma...	0.497508	5.03975	3.79559	0.00226254	0.0162064
3355155	CG40002	745	3L	protein-coding	CG40002 gene product...	-0.266186	6.06767	-3.79499	0.0022651	0.0162156
2768990	Muc68E	5578	3L	protein-coding	Mucin 68E	-1.63819	5.15322	-4.00783	0.00227502	0.0162306
40347	CG9389	2043	3L	protein-coding	CG9389 gene product ...	-1.25202	-0.0740071	-3.79292	0.00227398	0.0162306
3772305	CG10731	984	2R	protein-coding	CG10731 gene product...	-0.529625	3.02633	-3.79243	0.0022761	0.0162306
36242	Egm	2033	2R	protein-coding	Enigma	-0.396677	4.3069	-3.79361	0.00227103	0.0162306
42845	Miro	3791	3R	protein-coding	Mitochondrial Rho	-0.366515	5.95871	-3.79303	0.00227353	0.0162306
36199	CG9062	3035	2R	protein-coding	CG9062 gene product ...	-0.289541	4.52567	-3.79353	0.00227136	0.0162306
31869	mxc	6237	X	protein-coding	multi sex combs	0.454705	4.29153	3.79353	0.00227138	0.0162306
33499	Ts	1346	2L	protein-coding	CG3181 gene product ...	0.60926	3.65186	3.79141	0.00228047	0.0162502
40056	CG3961	3731	3L	protein-coding	CG3961 gene product ...	0.816495	7.24524	3.8788	0.0022814	0.0162502
40693	MTA1-like	5326	3R	protein-coding	CG2244 gene product ...	0.346993	6.23858	3.79049	0.00228444	0.0162628
44007	COQ7	899	X	protein-coding	CG14437 gene product...	-0.323741	4.28396	-3.78998	0.00228666	0.0162695
32694	CG16700	2433	X	protein-coding	CG16700 gene product...	-0.466856	5.1958	-3.78939	0.00228923	0.0162723
32530	mRpS30	2078	X	protein-coding	mitochondrial riboso...	-0.355088	5.21061	-3.7893	0.00228961	0.0162723
41019	Cyp313b1	2138	3R	protein-coding	CG9716 gene product ...	0.406325	4.51339	3.78797	0.00229537	0.0163042
53557	esn	5992	2R	protein-coding	espinas	0.795996	4.00991	3.8291	0.00229974	0.016317
38404	CG12017	2667	3L	protein-coding	CG12017 gene product...	1.52953	-0.524249	3.78723	0.00229856	0.016317
38752	vvl	4784	3L	protein-coding	ventral veins lackin...	0.528212	5.34603	3.78575	0.00230503	0.0163454
37302	CG13868	3860	2R	protein-coding	CG13868 gene product...	-0.509115	7.79331	-3.7839	0.00231308	0.0163934
38076	Gale	1757	3L	protein-coding	UDP-galactose 4'-epi...	-0.329886	7.28681	-3.7826	0.0023188	0.0164157
35989	CG1827	1341	2R	protein-coding	CG1827 gene product ...	0.341498	4.75813	3.78281	0.00231786	0.0164157
31970	CG32683	5139	X	protein-coding	CG32683 gene product...	-0.585331	1.24749	-3.77923	0.00233363	0.0165116
41844	Set	1169	3R	protein-coding	CG4299 gene product ...	0.555742	5.64026	3.78261	0.00234086	0.0165443
39078	Hsp27	1632	3L	protein-coding	Heat shock protein 2...	1.36999	6.9242	3.96903	0.00233989	0.0165443
5740320	uex	4520	2R	protein-coding	unextended	-0.295481	7.3681	-3.7751	0.00235192	0.0166133
34785	Sec71	5818	2L	protein-coding	Sec71 ortholog (S. c...	-0.26102	6.81664	-3.77399	0.00235685	0.016624
37767	Ssrp	2507	2R	protein-coding	Structure specific r...	0.390589	5.64897	3.77388	0.00235734	0.016624
33778	Cap-D3	4049	2L	protein-coding	Chromosome associate...	0.59143	2.78579	3.77447	0.00235474	0.016624
44484	GluRIB	7186	3L	protein-coding	Glutamate receptor I...	-0.803117	2.26255	-3.77358	0.00235867	0.0166241
42962	Esp	2907	3R	protein-coding	Epidermal stripes an...	-0.896446	4.56871	-3.85815	0.00236474	0.0166562
35963	Non1	2276	2R	protein-coding	Novel nucleolar prot...	-0.38828	9.11588	-3.77198	0.00236584	0.0166562
37113	GstE8	1122	2R	protein-coding	Glutathione S transf...	-0.514846	3.69585	-3.76988	0.00237525	0.0167133
36403	CG42663	4068	2R	protein-coding	CG42663 gene product...	-0.328071	5.33593	-3.76905	0.002379	0.0167249
37034	aft	2314	2R	protein-coding	adrift	0.400026	4.11314	3.76893	0.00237952	0.0167249
43483	CG1907	1623	3R	protein-coding	CG1907 gene product ...	-0.410743	6.42526	-3.76664	0.00238988	0.0167884
261663	CG32335	1082	3L	protein-coding	CG32335 gene product...	-0.914911	2.03624	-3.76125	0.00241437	0.0169334
44360	Rab18	833	X	protein-coding	CG3129 gene product ...	-0.352241	5.3666	-3.76122	0.0024145	0.0169334
43469	Ptp99A	9139	3R	protein-coding	Protein tyrosine pho...	-0.311923	5.52721	-3.76168	0.00241238	0.0169334
36440	Cap-G	4387	2R	protein-coding	CG34438 gene product...	0.608901	4.92124	3.77126	0.00241887	0.0169547
43007	CG11836	1366	3R	protein-coding	CG11836 gene product...	-0.543115	2.35102	-3.75902	0.00242458	0.0169756
43493	Gycalpha99B	2354	3R	protein-coding	Guanylyl cyclase alp...	-0.445755	2.08773	-3.75821	0.00242829	0.0169756
33988	Rab30	2055	2L	protein-coding	CG9100 gene product ...	-0.358262	4.57346	-3.75816	0.00242851	0.0169756
30985	ase	2430	X	protein-coding	asense	0.713627	1.68337	3.75818	0.00242845	0.0169756
37014	CG10933	1402	2R	protein-coding	CG10933 gene product...	1.12462	2.78549	3.82146	0.00242745	0.0169756
43597	CecA2	355	3R	protein-coding	Cecropin A2	-2.9019	-1.89746	-3.76474	0.00243944	0.0170426
36029	CG1441	1866	2R	protein-coding	CG1441 gene product ...	-1.25635	0.607562	-3.75505	0.00244288	0.0170458
44380	fok	2297	2L	protein-coding	fledgling of Klp38B	0.401567	6.91571	3.75536	0.00244142	0.0170458
45328	sens	2451	3L	protein-coding	senseless	2.31701	1.54784	3.89024	0.0024439	0.0170458
34975	CG4455	1528	2L	protein-coding	CG4455 gene product ...	0.545462	4.6041	3.75385	0.0024484	0.0170585
39962	Eip74EF	9332	3L	protein-coding	Ecdysone-induced pro...	0.994825	6.35781	3.88692	0.00244764	0.0170585
36905	Cbp53E	2754	2R	protein-coding	Calbindin 53E	-0.474151	4.87943	-3.75265	0.00245398	0.0170838
43997	jbug	10434	2R	protein-coding	jitterbug	-0.40535	8.06258	-3.75249	0.00245471	0.0170838
38160	Ptp61F	6069	3L	protein-coding	Protein tyrosine pho...	-0.317251	6.38039	-3.75008	0.00246594	0.0171526
48440	Kebab	2240	2L	protein-coding	Kinetochore and EB1 ...	0.885228	0.944285	3.74724	0.00247924	0.0172357
40091	mRpL21	1696	3L	protein-coding	mitochondrial riboso...	-0.373273	2.82847	-3.74596	0.00248529	0.0172684
44046	sun	450	X	protein-coding	stunted	-0.390224	6.03531	-3.74479	0.00249079	0.0172972
40859	Sas-4	2802	3R	protein-coding	Spindle assembly abn...	0.588174	2.99946	3.74383	0.00249534	0.0173193
43115	CG4960	970	3R	protein-coding	CG4960 gene product ...	-2.21182	-2.54565	-3.74257	0.0025013	0.0173362
41183	alphaTub85E	1560	3R	protein-coding	alpha-Tubulin at 85E	-0.973342	6.68802	-3.87115	0.00250185	0.0173362
42269	CG42613	8687	3R	protein-coding	CG42613 gene product...	-0.33963	3.52932	-3.74281	0.00250016	0.0173362
34853	CG15282	701	2L	protein-coding	CG15282 gene product...	-2.32531	4.72873	-3.98583	0.0025105	0.0173867
42074	CG5265	2170	3R	protein-coding	CG5265 gene product ...	1.30486	-1.00996	3.73933	0.00251668	0.01742
49427	l(2)37Bb	1708	2L	protein-coding	lethal (2) 37Bb	-0.374726	4.35204	-3.73865	0.00251993	0.017433
38702	Lcp65Ag2	543	3L	protein-coding	CG10534 gene product...	-1.82886	3.06941	-3.91471	0.00252518	0.0174504
36317	Cyp6g2	1989	2R	protein-coding	CG8859 gene product ...	-0.624884	1.79108	-3.73766	0.00252463	0.0174504
33249	CG12506	471	2L	protein-coding	CG12506 gene product...	-2.94063	-2.79349	-3.73543	0.00253535	0.0175017
32006	CG15211	1424	X	protein-coding	CG15211 gene product...	-0.369688	7.26472	-3.73554	0.00253483	0.0175017
40213	CG7017	1560	3L	protein-coding	CG7017 gene product ...	-0.592255	9.28373	-3.74723	0.00254257	0.0175421
53425	Alk	9730	2R	protein-coding	CG8250 gene product ...	-0.386645	5.1848	-3.73361	0.00254409	0.0175431
42208	WRNexo	1498	3R	protein-coding	WRN exonuclease	0.916396	2.66451	3.74671	0.00254916	0.0175685
39957	Edc3	4062	3L	protein-coding	Enhancer of decappin...	-0.297596	5.27871	-3.73031	0.00256007	0.0176342
39736	CG17032	1463	3L	protein-coding	CG17032 gene product...	-0.365011	5.98653	-3.72949	0.00256402	0.0176518
34279	CG4382	1822	2L	protein-coding	CG4382 gene product ...	2.31995	-0.371258	3.75114	0.00257102	0.0176905
36782	Got1	1770	2R	protein-coding	Glutamate oxaloaceta...	-0.300338	7.66084	-3.72714	0.00257547	0.0176929
31157	Ocrl	3688	X	protein-coding	Oculocerebrorenal sy...	-0.272749	5.40093	-3.72765	0.00257299	0.0176929
43718	pygo	4507	3R	protein-coding	pygopus	0.360367	4.81494	3.7266	0.00257812	0.0176929
3346237	nab	2470	3L	protein-coding	CG33545 gene product...	0.643913	3.04307	3.72657	0.00257825	0.0176929
326152	erm	3291	2L	protein-coding	earmuff	1.11641	1.06113	3.72656	0.0025783	0.0176929
36597	Arc2	902	2R	protein-coding	CG13941 gene product...	-0.451418	3.30217	-3.72557	0.00258314	0.017712
37082	CG5726	3491	2R	protein-coding	CG5726 gene product ...	-0.357195	5.15029	-3.72542	0.00258387	0.017712
33949	CG11322	1765	2L	protein-coding	CG11322 gene product...	-1.45461	-1.70794	-3.7239	0.00259132	0.017744
36073	Hr46	10752	2R	protein-coding	Hormone receptor-lik...	-0.970493	1.21133	-3.72416	0.00259005	0.017744
43377	beat-VI	3540	3R	protein-coding	CG14064 gene product...	-0.381353	2.17639	-3.72275	0.00259699	0.0177733
34881	Su(H)	2950	2L	protein-coding	Suppressor of Hairle...	0.531467	3.16606	3.72241	0.00259867	0.0177753
50459	CG6115	743	2L	protein-coding	CG6115 gene product ...	-0.405362	6.84216	-3.722	0.0026007	0.0177796
31550	Ca-alpha1T	13140	X	protein-coding	Ca[2+]-channel prote...	-0.373186	4.74624	-3.71961	0.00261247	0.0178505
36552	CG8067	1336	2R	protein-coding	CG8067 gene product ...	-0.311853	2.84897	-3.71862	0.0026174	0.0178746
35688	Cyt-b5	917	2R	protein-coding	Cytochrome b5	-0.270806	7.17393	-3.71741	0.00262341	0.017906
31503	CG3097	1983	X	protein-coding	CG3097 gene product ...	-1.04481	2.88731	-3.77392	0.00262535	0.0179097
246514	CG30203	2877	2R	protein-coding	CG30203 gene product...	-0.560793	1.30075	-3.71453	0.00263777	0.0179518
37600	CG30269	577	2R	protein-coding	CG30269 gene product...	-0.462979	5.16205	-3.71546	0.00263314	0.0179518
31081	CG11418	2444	X	protein-coding	CG11418 gene product...	-0.361705	3.54297	-3.71437	0.00263857	0.0179518
32045	Hsp60	2480	X	protein-coding	Heat shock protein 6...	-0.281025	7.8286	-3.71448	0.00263805	0.0179518
33938	CG11329	977	2L	protein-coding	CG11329 gene product...	0.90658	0.713195	3.71518	0.00263453	0.0179518
318995	CG31874	1623	2L	protein-coding	CG31874 gene product...	-1.63467	-0.59473	-3.71154	0.00265279	0.0180294
39233	CG6321	1594	3L	protein-coding	CG6321 gene product ...	-0.339571	3.33858	-3.71161	0.00265241	0.0180294
33668	CG11929	3034	2L	protein-coding	CG11929 gene product...	-1.59066	0.370116	-3.70832	0.002669	0.0181079
38546	CG15021	1536	3L	protein-coding	CG15021 gene product...	-0.773502	3.74315	-3.73516	0.00267349	0.0181079
36035	CG1418	1128	2R	protein-coding	CG1418 gene product ...	-0.447425	3.74651	-3.70756	0.00267288	0.0181079
41791	CG14857	2071	3R	protein-coding	CG14857 gene product...	-0.412413	3.01942	-3.70831	0.00266906	0.0181079
36587	SelD	1887	2R	protein-coding	Selenide,water dikin...	0.471373	5.52116	3.70869	0.00266713	0.0181079
37957	CG3880	1451	2R	protein-coding	CG3880 gene product ...	0.644694	2.01104	3.70767	0.00267233	0.0181079
33567	CG3238	2611	2L	protein-coding	CG3238 gene product ...	0.826234	1.97119	3.70728	0.00267429	0.0181079
36740	Zasp52	10771	2R	protein-coding	Z band alternatively...	-0.417734	9.15697	-3.70658	0.00267783	0.0181223
39635	CG13461	560	3L	protein-coding	CG13461 gene product...	-1.56693	4.50458	-3.89132	0.00268019	0.0181286
36724	CG12963	3669	2R	protein-coding	CG12963 gene product...	-0.386996	6.72983	-3.70557	0.00268297	0.0181378
39097	CG3552	1639	3L	protein-coding	CG3552 gene product ...	-0.540847	2.92445	-3.7045	0.00268842	0.0181458
43444	CG14516	3849	3R	protein-coding	CG14516 gene product...	-0.286016	4.16155	-3.70472	0.00268731	0.0181458
39440	caup	4317	3L	protein-coding	caupolican	0.361235	4.27212	3.70479	0.00268695	0.0181458
38142	CG32333	6432	3L	protein-coding	CG32333 gene product...	-0.566329	4.26763	-3.70397	0.00269113	0.0181545
37220	CG9975	3245	2R	protein-coding	CG9975 gene product ...	-1.98359	2.04515	-3.83759	0.00269611	0.0181784
39672	CG7841	1628	3L	protein-coding	CG7841 gene product ...	-0.913459	3.80386	-3.76861	0.00270321	0.0182086
317833	ghi	697	3L	protein-coding	ghiberti	-0.37266	4.40664	-3.70156	0.00270344	0.0182086
33136	Cp110	3382	X	protein-coding	CG14617 gene product...	0.435277	2.98734	3.70111	0.00270576	0.0182146
10178915	CR42874	1374	2L	ncRNA	ncRNA	-1.91674	1.85038	-3.81955	0.00271024	0.0182325
43373	Gfat2	2545	3R	protein-coding	Glutamine:fructose-6...	-0.266625	6.71123	-3.69948	0.00271414	0.0182325
34009	wg	2919	2L	protein-coding	wingless	0.511183	3.06022	3.69958	0.00271365	0.0182325
44787	miple2	1508	3L	protein-coding	CG18321 gene product...	0.730476	5.26952	3.75695	0.00271187	0.0182325
39222	CG6404	1816	3L	protein-coding	CG6404 gene product ...	-0.594786	4.03772	-3.69744	0.00272468	0.0182744
38588	CG13704	682	3L	protein-coding	CG13704 gene product...	-0.457973	6.04574	-3.69759	0.00272391	0.0182744
34335	CG13127	2623	2L	protein-coding	CG13127 gene product...	1.89861	-2.39662	3.69762	0.00272374	0.0182744
42475	CG10830	2869	3R	protein-coding	CG10830 gene product...	-0.322328	3.45653	-3.69658	0.00272913	0.0182947
326262	CG33123	3934	2L	protein-coding	CG33123 gene product...	-0.319661	5.85624	-3.69579	0.0027332	0.0183123
37757	egl	4515	2R	protein-coding	egalitarian	-0.25363	6.92359	-3.69455	0.00273964	0.0183458
41907	CG9590	1578	3R	protein-coding	CG9590 gene product ...	-0.266177	4.85453	-3.69357	0.00274477	0.0183634
37749	CG30183	5461	2R	protein-coding	CG30183 gene product...	0.615927	3.58803	3.69349	0.00274515	0.0183634
44324	Ms	1178	3R	protein-coding	Myosuppressin	-0.6298	2.83658	-3.69307	0.00274736	0.0183686
38301	CG8993	616	3L	protein-coding	CG8993 gene product ...	-0.281479	4.78756	-3.69149	0.00275562	0.0184141
37277	18w	5422	2R	protein-coding	18 wheeler	0.676916	5.13662	3.72929	0.00275741	0.0184165
38587	CG13705	1536	3L	protein-coding	CG13705 gene product...	-0.93637	3.45028	-3.74937	0.00276016	0.0184252
38347	CG43444	13823	3L	protein-coding	CG43444 gene product...	0.4953	7.40441	3.68963	0.00276534	0.0184404
33808	CG14005	1396	2L	protein-coding	CG14005 gene product...	0.535676	2.31424	3.68985	0.00276419	0.0184404
36105	Cyp49a1	2833	2R	protein-coding	CG18377 gene product...	-0.661342	2.87493	-3.68931	0.00276704	0.0184421
40202	obst-J	1235	3L	protein-coding	obstructor-J	-0.486361	6.72497	-3.68743	0.00277692	0.0184983
12798479	CR43275	777	2R	pseudo	pseudo	-1.24662	3.482	-3.80842	0.00278204	0.0185227
19835061	CR44832	585	X	ncRNA	ncRNA	-0.634029	0.941636	-3.68555	0.00278685	0.018543
317928	CG32230	538	3L	protein-coding	CG32230 gene product...	-0.252971	7.07532	-3.68533	0.002788	0.018543
33200	CG11562	748	2L	protein-coding	CG11562 gene product...	-0.610513	2.98933	-3.68441	0.00279288	0.0185561
32909	CG7990	3583	X	protein-coding	CG7990 gene product ...	-0.370671	2.54525	-3.68457	0.00279203	0.0185561
40291	CG4042	1025	3L	protein-coding	CG4042 gene product ...	-0.442344	3.17597	-3.68276	0.00280164	0.0186047
39950	CG7580	975	3L	protein-coding	CG7580 gene product ...	-0.367772	6.02028	-3.68236	0.00280375	0.018609
43800	CG1909	2401	4	protein-coding	CG1909 gene product ...	-0.400089	2.55617	-3.68	0.00281636	0.0186732
33343	chinmo	12618	2L	protein-coding	Chronologically inap...	-0.336484	6.80717	-3.68022	0.00281519	0.0186732
36733	Cep89	1483	2R	protein-coding	Centrosomal protein ...	1.78899	-2.19384	3.67928	0.00282018	0.0186889
261617	CG31777	383	2L	protein-coding	CG31777 gene product...	-0.756741	2.28703	-3.6777	0.00282868	0.0187257
31215	CG2918	3581	X	protein-coding	CG2918 gene product ...	-0.44322	7.78986	-3.67776	0.00282833	0.0187257
39588	CG9238	2846	3L	protein-coding	CG9238 gene product ...	-0.353409	7.42959	-3.67705	0.00283216	0.018739
32976	dome	4875	X	protein-coding	domeless	-0.470536	6.49385	-3.67603	0.00283766	0.0187656
319020	CG31909	628	2L	protein-coding	CG31909 gene product...	-0.963044	-0.0388515	-3.67363	0.0028506	0.0188414
41161	P58IPK	2217	3R	protein-coding	CG8286 gene product ...	-0.505427	6.55962	-3.67389	0.0028564	0.0188681
42303	CG31475	2688	3R	protein-coding	CG31475 gene product...	0.490178	3.17422	3.67234	0.00285759	0.0188681
43571	Sry-alpha	1855	3R	protein-coding	Serendipity alpha	1.00466	0.610943	3.67163	0.00286148	0.0188742
40376	CG7202	986	3L	protein-coding	CG7202 gene product ...	1.13961	0.0772349	3.6717	0.0028611	0.0188742
39646	CG13458	2188	3L	protein-coding	CG13458 gene product...	-1.02377	0.575909	-3.67048	0.00286773	0.0189056
3355069	CG17691	1394	2R	protein-coding	CG17691 gene product...	-0.323143	6.81284	-3.66867	0.00287759	0.0189609
32285	IP3K2	5424	X	protein-coding	Inositol 1,4,5-triph...	-0.47881	5.35466	-3.66834	0.0028794	0.018963
37769	Nxt1	540	2R	protein-coding	NTF2-related export ...	0.37628	3.00573	3.66794	0.00288161	0.0189677
36446	CG15870	586	2R	protein-coding	CG15870 gene product...	-0.77722	1.59416	-3.66729	0.00288512	0.0189713
39099	CG44838	6980	3L	protein-coding	CG44838 gene product...	0.277316	4.81672	3.66734	0.00288485	0.0189713
2768670	dpr9	4826	3R	protein-coding	CG33485 gene product...	-0.458522	2.56794	-3.66474	0.00289914	0.0190536
31600	CG3224	851	X	protein-coding	CG3224 gene product ...	-0.241927	4.28075	-3.66203	0.00291412	0.0191422
45307	fz	3817	3L	protein-coding	frizzled	0.584761	4.13449	3.65992	0.00292583	0.0192092
42524	Rab1	1804	3R	protein-coding	CG3320 gene product ...	-0.249125	8.069	-3.65964	0.00292738	0.0192095
41030	CG8043	1254	3R	protein-coding	CG8043 gene product ...	-0.729367	3.16057	-3.66231	0.00293224	0.019219
43617	CG2224	2140	3R	protein-coding	CG2224 gene product ...	-0.433387	4.39922	-3.65857	0.00293335	0.019219
41897	CG18516	3832	3R	protein-coding	CG18516 gene product...	2.21017	-2.10356	3.65888	0.00293163	0.019219
36046	sel	1012	2R	protein-coding	seele	-0.497843	5.57854	-3.65788	0.00293716	0.0192341
32989	CoVIb	789	X	protein-coding	Cytochrome c oxidase...	-0.3056	7.36311	-3.65692	0.00294255	0.0192595
33285	mtRNApol	4718	2L	protein-coding	mitochondrial RNA po...	-0.543039	4.46526	-3.65345	0.00296198	0.0193768
31368	Muc4B	1987	X	protein-coding	Mucin 4B	-1.52833	-1.94236	-3.65269	0.00296626	0.019387
246606	CG30424	1713	2R	protein-coding	CG30424 gene product...	-0.297586	3.87743	-3.65218	0.00296915	0.019387
35599	Spn42Db	1486	2R	protein-coding	Serpin 42Db	1.10265	1.59113	3.6521	0.00296963	0.019387
41612	sim	3547	3R	protein-coding	single-minded	1.47635	-0.211549	3.65213	0.00296944	0.019387
43356	CG5527	2346	3R	protein-coding	CG5527 gene product ...	-1.08777	1.98604	-3.66178	0.00297276	0.0193975
326130	CG31272	2102	3R	protein-coding	CG31272 gene product...	-0.591043	4.58176	-3.65486	0.00298011	0.0194355
41627	Su(var)3-7	5051	3R	protein-coding	Suppressor of varieg...	0.300088	5.11825	3.64992	0.00298192	0.0194373
40724	CG2023	2454	3R	protein-coding	CG2023 gene product ...	-0.363122	3.19289	-3.64928	0.00298557	0.0194508
36348	Cpr49Ac	2117	2R	protein-coding	Cuticular protein 49...	2.59829	8.77712	3.90018	0.00298703	0.0194508
34872	mol	3012	2L	protein-coding	moladietz	-0.6044	3.45707	-3.647	0.00299853	0.0195157
35123	CG10383	3046	2L	protein-coding	CG10383 gene product...	-0.787893	5.22913	-3.71729	0.00300507	0.0195383
43093	jigr1	3072	3R	protein-coding	jing interacting gen...	0.366454	4.79655	3.64611	0.00300357	0.0195383
19893539	ATP6	675	MT	protein-coding	ATP synthase F0 subu...	-0.418583	10.7102	-3.64492	0.00301043	0.0195632
33967	x16	1787	2L	protein-coding	CG10203 gene product...	0.536111	5.05745	3.6453	0.00301712	0.0195967
43390	CG9989	1214	3R	protein-coding	CG9989 gene product ...	-1.79226	3.77852	-3.83089	0.00303201	0.0196834
36991	CG14482	561	2R	protein-coding	CG14482 gene product...	-0.395446	4.74335	-3.64008	0.00303821	0.0197136
32018	CG2157	1004	X	protein-coding	CG2157 gene product ...	-0.713557	2.73435	-3.63924	0.00304307	0.0197251
32719	CG8664	1571	X	protein-coding	CG8664 gene product ...	1.86736	5.27279	3.85438	0.00304289	0.0197251
43249	CG17191	1090	3R	protein-coding	CG17191 gene product...	2.32291	4.95265	3.8736	0.00304468	0.0197255
34925	l(2)35Di	992	2L	protein-coding	lethal (2) 35Di	-0.32853	5.30646	-3.63778	0.00305153	0.0197598
43314	CG5639	5099	3R	protein-coding	CG5639 gene product ...	-0.754182	4.7069	-3.69184	0.00305514	0.0197731
35846	Cirl	8942	2R	protein-coding	Calcium-independent ...	0.675636	7.93078	3.68459	0.00305687	0.0197742
36118	psq	7602	2R	protein-coding	pipsqueak	0.434628	7.00546	3.63633	0.00305996	0.0197842
38087	CG13895	1945	3L	protein-coding	CG13895 gene product...	0.358261	3.25597	3.63604	0.00306162	0.0197849
43930	prc	5535	3L	protein-coding	pericardin	-1.85718	3.16382	-3.8085	0.00306918	0.0198237
39026	CG5026	2822	3L	protein-coding	CG5026 gene product ...	0.355987	5.06191	3.63286	0.00308019	0.0198848
37081	CG10916	2057	2R	protein-coding	CG10916 gene product...	-0.40974	4.85337	-3.6326	0.00308175	0.0198848
36004	CG1690	1708	2R	protein-coding	CG1690 gene product ...	-1.25849	-0.186459	-3.63171	0.00308698	0.0198984
246485	CG30152	2414	2R	protein-coding	CG30152 gene product...	-0.457121	5.12057	-3.63194	0.00308561	0.0198984
35072	CG5674	3371	2L	protein-coding	CG5674 gene product ...	0.443994	4.8959	3.63088	0.00309183	0.0199196
49241	rec	4131	3R	protein-coding	recombination-defect...	0.828668	1.14682	3.63054	0.00309384	0.0199225
43761	CG2003	2014	3R	protein-coding	CG2003 gene product ...	-0.453967	4.75536	-3.62883	0.0031039	0.0199771
41550	Vha55	2786	3R	protein-coding	Vacuolar H[+]-ATPase...	-0.345977	9.87452	-3.62693	0.00311512	0.0200393
41824	Mf	5296	3R	protein-coding	Myofilin	-0.318539	10.1835	-3.62622	0.00311937	0.0200565
35687	Drat	2594	2R	protein-coding	Death resistor Adh d...	-0.663146	9.06351	-3.66632	0.00312522	0.0200839
12798230	CG43131	451	3R	protein-coding	CG43131 gene product...	1.71074	1.21027	3.67698	0.00313534	0.0201389
318744	CG31454	1736	3R	protein-coding	CG31454 gene product...	-0.458353	3.07333	-3.62248	0.0031416	0.0201689
35365	CG9272	1357	2L	protein-coding	CG9272 gene product ...	0.596078	1.44758	3.6222	0.00314331	0.0201697
34330	bib	3276	2L	protein-coding	big brain	1.15517	3.2188	3.71665	0.00314572	0.020175
41823	GlyS	3340	3R	protein-coding	Glycogen synthase	-0.324295	7.02452	-3.62141	0.00314799	0.0201794
33098	CG32521	4555	X	protein-coding	CG32521 gene product...	-0.439544	7.41001	-3.62096	0.00315069	0.0201866
38001	zip	7242	2R	protein-coding	zipper	-0.377307	9.71556	-3.61995	0.00315674	0.0202051
39308	CG6071	2926	3L	protein-coding	CG6071 gene product ...	0.912711	-0.216992	3.62019	0.00315533	0.0202051
12797872	CG43348	513	2L	protein-coding	CG43348 gene product...	-0.967401	2.38913	-3.63187	0.00316394	0.0202308
5740825	CG34305	300	3R	protein-coding	CG34305 gene product...	0.601044	5.2575	3.63601	0.00316275	0.0202308
42637	CG12499	6384	3R	protein-coding	CG12499 gene product...	0.347168	4.71765	3.61681	0.00317569	0.0202958
34129	CG14277	679	2L	protein-coding	CG14277 gene product...	-0.583883	2.77133	-3.61605	0.00318025	0.0203123
50356	CG34401	13756	X	protein-coding	CG34401 gene product...	0.473745	6.17318	3.61585	0.00318147	0.0203123
33171	CG3164	3148	2L	protein-coding	CG3164 gene product ...	-0.255952	7.79548	-3.61542	0.00318406	0.0203187
40157	Ir76a	2109	3L	protein-coding	Ionotropic receptor ...	1.27411	1.18454	3.61658	0.00318576	0.0203193
[truncated: 1,115 more rows]
