# Supplementary material for: Genotype to phenotype: Diet-by-mitochondrial DNA haplotype interactions drive metabolic flexibility and organismal fitness
Source: PLoS Genet. 2018 Nov 6;14(11):e1007735. doi: 10.1371/journal.pgen.1007735 (PMC6219761; doi:10.1371/journal.pgen.1007735)
Supplement: S1 Data — (XLSX) [file pgen.1007735.s015.xlsx]

## Sheet: Fig 1A
			Diet							Diet							Diet								Diet
	Generation	Line	01:02:00	01:02:00	01:02:00	Mean	SD	S.E.M		01:04:00	01:04:00	01:04:00	Mean	SD	S.E.M		01:08:00	01:08:00	01:08:00	Mean	SD	S.E.M			01:16:00	01:16:00	01:16:00	Mean	SD	S.E.M
	12	A	66.2921	71.5789	50.5495	62.8068	8.93198	5.15688		79.0698	16.6667	44.3182	46.6849	25.5309	14.7403		38.6364	62.3656	45.2381	48.7467	10.0001	5.77354			46.2366	38.8889	42.8571	42.6609	3.00288	1.73372
	12	D	26.9663	21.0526	31.8681	26.629	4.42185	2.55295		15.1163	57.7778	54.5455	42.4798	19.3939	11.1971		59.0909	36.5591	48.8095	48.1532	9.21026	5.31754			53.7634	58.8889	54.9451	55.8658	2.1914	1.26521
	12	J	6.74157	7.36842	13.1868	9.09894	2.90187	1.6754		1.16279	25.5556	1.13636	9.2849	11.5051	6.64247		2.27273	1.07527	5.95238	3.10013	2.07525	1.19815			0	2.22222	2.1978	1.47334	1.04186	0.601517
	12	W	0	0	4.3956	1.4652	2.07211	1.19633		4.65116	0	0	1.55039	2.19258	1.26589		0	0	0	0	0	0			0	0	0	0	0	0
	8	A	63.4409	62.1053	41.4894	55.6785	10.048	5.80124		18.9474	27.3684	67.3684	37.8947	21.1227	12.1952		54.7368	46.3158	47.3684	49.4737	3.74634	2.16295			41.0526	36.8421	38.9474	38.9474	1.71894	0.992431
	8	D	25.8065	25.2632	32.9787	28.0161	3.5161	2.03002		57.8947	56.8421	12.6316	42.4561	21.0935	12.1784		33.6842	48.4211	47.3684	43.1579	6.71268	3.87557			48.4211	50.5263	47.3684	48.7719	1.31286	0.757981
	8	J	10.7527	12.6316	22.3404	15.2416	5.07792	2.93174		23.1579	11.5789	14.7368	16.4912	4.88715	2.8216		8.42105	5.26316	5.26316	6.31579	1.48865	0.85947			10.5263	11.5789	12.6316	11.5789	0.85947	0.496215
	8	W	0	0	3.19149	1.06383	1.50448	0.868613		0	4.21053	5.26316	3.15789	2.27394	1.31286		3.15789	0	0	1.05263	1.48865	0.85947			0	1.05263	1.05263	0.701754	0.496215	0.28649
	4	A	66.3158	49.4737	70	61.9298	8.93532	5.15881		50	15.7895	49.4505	38.4133	15.9991	9.23706		37.234	39.7849	41.7582	39.5924	1.85201	1.06926			37.9747	28.75	28.7234	31.816	4.35484	2.51427
	4	D	18.9474	34.7368	18.8889	24.191	7.45705	4.30533		29	60	30.7692	39.9231	14.2149	8.20697		51.0638	45.1613	47.2527	47.826	2.44355	1.41079			41.7722	45	51.0638	45.9453	3.85176	2.22381
	4	J	10.5263	11.5789	10	10.7018	0.656431	0.378991		13	24.2105	17.5824	18.2643	4.60201	2.65697		10.6383	12.9032	9.89011	11.1439	1.281	0.739583			11.3924	16.25	12.766	13.4695	2.04454	1.18042
	4	W	4.21053	4.21053	1.11111	3.17739	1.46108	0.843554		3	0	2.1978	1.7326	1.26815	0.732167		1.06383	2.15054	1.0989	1.43776	0.504216	0.291109			8.86076	10	7.44681	8.76919	1.04435	0.602953
	1	A	19.4444	33.3333	26.087	26.2882	5.6719	3.27467		22.9167	21.2766	23.6842	22.6258	1.00419	0.579769		29.1667	34.7826	28.2609	30.7367	2.88468	1.66547			33.3333	23.2558	31.7073	29.4322	4.41749	2.55044
	1	D	22.2222	19.4444	30.4348	24.0338	4.66607	2.69396		29.1667	27.6596	23.6842	26.8368	2.31258	1.33517		25	21.7391	23.913	23.5507	1.35567	0.782698			23.8095	32.5581	24.3902	26.9193	3.9943	2.30611
	1	J	33.3333	27.7778	21.7391	27.6167	4.73468	2.73357		25	29.7872	21.0526	25.28	3.57138	2.06194		22.9167	19.5652	21.7391	21.407	1.38823	0.801496			21.4286	20.9302	19.5122	20.6237	0.811834	0.468713
	1	W	25	19.4444	21.7391	22.0612	2.27945	1.31604		22.9167	21.2766	31.5789	25.2574	4.51987	2.60955		22.9167	23.913	26.087	24.3056	1.32369	0.764233			21.4286	23.2558	24.3902	23.0249	1.22008	0.704411
	A = Alstonville
	D = Dahomey
	J = Japan
	W = w1118

## Sheet: Fig 1B
		1:2						01:16:00
		A	D	J	W			A	D	J	W
		205	112	117	165			80	94	119	84
		151	108	81	57			88	95	84	72
		110	120	174	114			95	111	104	86
		123	88	108	65			92	106	107	101
		124	80	114	47			94	112	92	83
		85	110	127	61			89	108	94	103
	Mean	133	103	120.167	84.8333		Mean	89.6667	104.333	100	88.1667
	SD	37.6873	14.1303	27.9131	41.723		SD	4.98888	7.22649	11.4164	10.7613
	S.E.M	15.3858	5.76869	11.3955	17.0333		S.E.M	2.0367	2.9502	4.66071	4.39328
	A = Alstonville
	D = Dahomey
	J = Japan
	w = w1118
		3 d eclosion %						3 d eclosion %
		1:2						01:16:00
		A	D	J	W			A	D	J	W
		34.2237	18.6978	19.5326	27.5459			21.2202	24.9337	31.565	22.2812
		38.0353	27.204	20.403	14.3577			25.9587	28.0236	24.7788	21.2389
		21.2355	23.166	33.5907	22.0077			23.9899	28.0303	26.2626	21.7172
		32.0312	22.9167	28.125	16.9271			22.6601	26.1084	26.3547	24.8768
		33.9726	21.9178	31.2329	12.8767			24.6719	29.3963	24.147	21.7848
		22.1932	28.7206	33.1593	15.9269			22.5888	27.4112	23.8579	26.1421
	Mean	30.2819	23.7705	27.6739	18.2737		Mean	23.5149	27.3172	26.161	23.0068
	SD	6.31925	3.33046	5.73171	5.02826		SD	1.54869	1.44231	2.59879	1.83193
	S.E.M	2.57982	1.35965	2.33996	2.05278		S.E.M	0.632249	0.588819	1.06095	0.747881
		AvD						AvD
		1:2						1:2
		A	D					A	D
		64.6688	35.3312					45.977	54.023
		58.3012	41.6988					48.0874	51.9126
		47.8261	52.1739					46.1165	53.8835
		58.2938	41.7062					46.4646	53.5354
		60.7843	39.2157					45.6311	54.3689
		43.5897	56.4103					45.1777	54.8223
	Mean	55.5773	44.4227				Mean	46.2424	53.7576
	SD	7.39763	7.39763				SD	0.91717	0.91717
	S.E.M	3.02007	3.02007				S.E.M	0.374433	0.374433

## Sheet: Fig 1C
		1:2						01:16:00
		A	D	J	W			A	D	J	W
		22	21	12	11			10	12	9	1
		28	22	12	11			13	8	8	3
		22	23	16	12			10	9	6	2
		18	12	18	7			13	12	8	2
		24	23	13	8			15	5	6	2
		21	22	19	11			15	7	5	3
		16	26	13	11			16	13	6	1
		21	23	15	6			19	14	8	1
		19	23	13	3			15	11	5	3
		19	25	24	18			8	6	7	2
		20	21	10	14			16	17	6	3
		22	31	23	10			7	18	1	3
		23	12	13	11			11	12	4	1
		24	18	14	6			10	10	5	2
	A = Alstonville	29	23	13	7			13	8	4	1
	D = Dahomey	20	29	14	8			13	11	7	4
	J = Japan	29	28	20	10			10	8	4	2
	w = w1118	18	24	11	11			18	16	7	3
		20	24	16	6			9	10	6
		25	27	12				12	14	5
		28	18	17				11	15	7
		21	13	11				13	14	8
		18	22	13				10	11	7
		14	23	13				13	13	1
		28	22	21				11	13	8
		23	27	13				12	11	9
		22	15	15				13	7
		20	27	13				8	8
		22	25	17				9	12
		39	26	5				11	13
		15	28					8	13
		28	19					13	10
		16	18					11	11
		18	17					12	9
		28	19					12	13
		27	17					7	13
		23	21					15	14
		17	13					18	9
		22	19					11	16
		33	28					6	7
		15	17					8	11
		14	22					10	5
		27							14
									8
									13
	Mean	22.2791	21.7381	14.6333	9.52632		Mean	11.7857	11.2	6.03846	2.16667
	SD	5.2355	4.72612	3.91138	3.31454		SD	3.05922	3.10984	2.04715	0.897527
	S.E.M	0.798407	0.729255	0.714117	0.760407		S.E.M	0.472048	0.463588	0.401479	0.211549

## Sheet: Fig 2A
	Generation	Line	1st replicate	2nd replicate	3rd replicate	Mean	SD	S.E.M
	1	A	49.4737	51.6129	52.6882	51.2583	1.33606	0.771372
	1	D	50.5263	48.3871	47.3118	48.7417	1.33606	0.771372
	4	A	63.7363	73.1183	70.6522	69.1689	3.9712	2.29277
	4	D	36.2637	26.8817	29.3478	30.8311	3.9712	2.29277
	8	A	55.7895	61.0526	62.6374	59.8265	2.927	1.6899
	8	D	44.2105	38.9474	37.3626	40.1735	2.927	1.6899
	12	A	48.3871	50	51.5789	49.9887	1.30309	0.752341
	12	D	51.6129	48.9583	48.4211	49.6641	1.39536	0.805613
	16	A	45.2632	34.4444	43.3333	41.0136	4.71147	2.72017
	16	D	54.7368	65.5556	56.6667	58.9864	4.71147	2.72017
	16.1	A	30.3371	33.3333	52.1277	38.5994	9.64384	5.56788
	16.1	D	69.6629	66.6667	47.8723	61.4006	9.64384	5.56788
	20	A	33.6842	36.5591	26.3158	32.1864	4.31387	2.49061
	20	D	66.3158	63.4409	73.6842	67.8136	4.31387	2.49061
	23	A	45.4545	42.2222	39.1753	42.284	2.56388	1.48026
	23	D	54.5455	57.7778	60.8247	57.716	2.56388	1.48026
	26	A	62	61.0526	77.8947	66.9825	7.72583	4.46051
	26	D	38	38.9474	22.1053	33.0175	7.72583	4.46051

## Sheet: Fig 2B
	Line	Diet	Development	Treatment	Mean	SD	S.E.M
	Alst	1:2	43.6893	Control	57.2446	9.8889	1.83632
	Alst	1:2	64.0777	Control
	Alst	1:2	55.3398	Control
	Alst	1:2	60.177	Control
	Alst	1:2	66.3717	Control
	Alst	1:2	45.1327	Control
	Alst	1:2	64.0777	Control
	Alst	1:2	55.3398	Control
	Alst	1:2	60.177	Control
	Alst	1:2	66.3717	Control
	Alst	1:2	45.1327	Control
	Alst	1:2	53.4819	Control
	Alst	1:2	54.4776	Control
	Alst	1:2	71.5084	Control
	Alst	1:2	55.8253	Control
	Alst	1:2	53.3143	Control
	Alst	1:2	71.5084	Control
	Alst	1:2	84.7283	Control
	Alst	1:2	53.6912	Control
	Alst	1:2	41.0483	Control
	Alst	1:2	56.8142	Control
	Alst	1:2	56.9534	Control
	Alst	1:2	46.0681	Control
	Alst	1:2	43.6893	Control
	Alst	1:2	64.0777	Control
	Alst	1:2	55.3398	Control
	Alst	1:2	60.177	Control
	Alst	1:2	66.3717	Control
	Alst	1:2	45.1327	Control
	Dah	1:2	56.3107	Control	42.7554	9.8889	1.83632
	Dah	1:2	35.9223	Control
	Dah	1:2	44.6602	Control
	Dah	1:2	39.823	Control
	Dah	1:2	33.6283	Control
	Dah	1:2	54.8673	Control
	Dah	1:2	35.9223	Control
	Dah	1:2	44.6602	Control
	Dah	1:2	39.823	Control
	Dah	1:2	33.6283	Control
	Dah	1:2	54.8673	Control
	Dah	1:2	46.5181	Control
	Dah	1:2	45.5224	Control
	Dah	1:2	28.4916	Control
	Dah	1:2	44.1747	Control
	Dah	1:2	46.6857	Control
	Dah	1:2	28.4916	Control
	Dah	1:2	15.2717	Control
	Dah	1:2	46.3088	Control
	Dah	1:2	58.9517	Control
	Dah	1:2	43.1858	Control
	Dah	1:2	43.0466	Control
	Dah	1:2	53.9319	Control
	Dah	1:2	56.3107	Control
	Dah	1:2	35.9223	Control
	Dah	1:2	44.6602	Control
	Dah	1:2	39.823	Control
	Dah	1:2	33.6283	Control
	Dah	1:2	54.8673	Control
	Alst	1:16	42.2018	Control	43.4693	4.9515	0.919471
	Alst	1:16	38.5321	Control
	Alst	1:16	44.0367	Control
	Alst	1:16	33.6815	Control
	Alst	1:16	44.6475	Control
	Alst	1:16	42.2977	Control
	Alst	1:16	52.8902	Control
	Alst	1:16	39.8844	Control
	Alst	1:16	39.0173	Control
	Alst	1:16	45.1505	Control
	Alst	1:16	31.1037	Control
	Alst	1:16	49.1639	Control
	Alst	1:16	45.283	Control
	Alst	1:16	47.4576	Control
	Alst	1:16	43.75	Control
	Alst	1:16	42.1053	Control
	Alst	1:16	49.1639	Control
	Alst	1:16	45.283	Control
	Alst	1:16	47.4576	Control
	Alst	1:16	43.75	Control
	Alst	1:16	42.1053	Control
	Alst	1:16	52.2822	Control
	Alst	1:16	42.6415	Control
	Alst	1:16	50.5747	Control
	Alst	1:16	47.7178	Control
	Alst	1:16	42.6415	Control
	Alst	1:16	41.0452	Control
	Alst	1:16	36.4715	Control
	Alst	1:16	43.0154	Control
	Alst	1:16	46.3184	Control
	Alst	1:16	49.6738	Control
	Alst	1:16	44.1722	Control
	Alst	1:16	42.2018	Control
	Alst	1:16	38.5321	Control
	Alst	1:16	44.0367	Control
	Alst	1:16	33.6815	Control
	Alst	1:16	44.6475	Control
	Alst	1:16	42.2976	Control
	Alst	1:16	52.8902	Control
	Alst	1:16	39.8844	Control
	Alst	1:16	39.0173	Control
	Alst	1:16	45.1505	Control
	Alst	1:16	31.1037	Control
	Alst	1:16	49.1639	Control
	Alst	1:16	41.2	Control
	Alst	1:16	48.1	Control
	Alst	1:16	48	Control
	Alst	1:16	41.1	Control
	Dah	1:16	57.7982	Control	56.5307	4.9515	0.919471
	Dah	1:16	61.4679	Control
	Dah	1:16	55.9633	Control
	Dah	1:16	66.3185	Control
	Dah	1:16	55.3525	Control
	Dah	1:16	57.7023	Control
	Dah	1:16	47.1098	Control
	Dah	1:16	60.1156	Control
	Dah	1:16	60.9827	Control
	Dah	1:16	54.8495	Control
	Dah	1:16	68.8963	Control
	Dah	1:16	50.8361	Control
	Dah	1:16	54.717	Control
	Dah	1:16	52.5424	Control
	Dah	1:16	56.25	Control
	Dah	1:16	57.8947	Control
	Dah	1:16	50.8361	Control
	Dah	1:16	54.717	Control
	Dah	1:16	52.5424	Control
	Dah	1:16	56.25	Control
	Dah	1:16	57.8947	Control
	Dah	1:16	47.7178	Control
	Dah	1:16	57.3585	Control
	Dah	1:16	49.4253	Control
	Dah	1:16	52.2822	Control
	Dah	1:16	57.3585	Control
	Dah	1:16	58.9548	Control
	Dah	1:16	63.5285	Control
	Dah	1:16	56.9846	Control
	Dah	1:16	53.6816	Control
	Dah	1:16	50.3262	Control
	Dah	1:16	55.8278	Control
	Dah	1:16	57.7982	Control
	Dah	1:16	61.4679	Control
	Dah	1:16	55.9633	Control
	Dah	1:16	66.3185	Control
	Dah	1:16	55.3525	Control
	Dah	1:16	57.7024	Control
	Dah	1:16	47.1098	Control
	Dah	1:16	60.1156	Control
	Dah	1:16	60.9827	Control
	Dah	1:16	54.8495	Control
	Dah	1:16	68.8963	Control
	Dah	1:16	50.8361	Control
	Dah	1:16	58.8	Control
	Dah	1:16	51.9	Control
	Dah	1:16	52	Control
	Dah	1:16	58.9	Control
	Alst	01:02:00	59.6639	Oregon	57.07	2.17216	0.886782
	Alst	01:02:00	54.3478	Oregon
	Alst	01:02:00	57.1984	Oregon
	Alst	01:02:00	59.6639	Oregon
	Alst	01:02:00	54.3478	Oregon
	Alst	01:02:00	57.1984	Oregon
	Dah	01:02:00	40.3361	Oregon	42.93	2.17216	0.886782
	Dah	01:02:00	45.6522	Oregon
	Dah	01:02:00	42.8016	Oregon
	Dah	01:02:00	40.3361	Oregon
	Dah	01:02:00	45.6522	Oregon
	Dah	01:02:00	42.8016	Oregon
	Alst	01:16:00	42.1053	Oregon	46.3272	4.09125	1.67025
	Alst	01:16:00	52.2822	Oregon
	Alst	01:16:00	42.6415	Oregon
	Alst	01:16:00	50.5747	Oregon
	Alst	01:16:00	47.7178	Oregon
	Alst	01:16:00	42.6415	Oregon
	Dah	01:16:00	57.8947	Oregon	53.6728	4.09125	1.67025
	Dah	01:16:00	47.7178	Oregon
	Dah	01:16:00	57.3585	Oregon
	Dah	01:16:00	49.4253	Oregon
	Dah	01:16:00	52.2822	Oregon
	Dah	01:16:00	57.3585	Oregon
	Alst	01:02:00	48.6486	Wild	52.1178	2.04147	0.833427
	Alst	01:02:00	51.8919	Wild
	Alst	01:02:00	55.1351	Wild
	Alst	01:02:00	51.5625	Wild
	Alst	01:02:00	53.9062	Wild
	Alst	01:02:00	51.5625	Wild
	Dah	01:02:00	51.3514	Wild	47.8822	2.04147	0.833427
	Dah	01:02:00	48.1081	Wild
	Dah	01:02:00	44.8649	Wild
	Dah	01:02:00	48.4375	Wild
	Dah	01:02:00	46.0938	Wild
	Dah	01:02:00	48.4375	Wild
	Alst	1:16	43.9791	Wild	45.3614	4.58304	1.52768
	Alst	1:16	47.1204	Wild
	Alst	1:16	53.4031	Wild
	Alst	1:16	47.5	Wild
	Alst	1:16	37.5	Wild
	Alst	1:16	47.5	Wild
	Alst	1:16	40	Wild
	Alst	1:16	42.5	Wild
	Alst	1:16	48.75	Wild
	Dah	1:16	54.9738	Wild	54.6386	5.77565	1.92522
	Dah	1:16	51.8325	Wild
	Dah	1:16	48.6911	Wild
	Dah	1:16	52.5	Wild
	Dah	1:16	67.5	Wild
	Dah	1:16	47.5	Wild
	Dah	1:16	52.5	Wild
	Dah	1:16	60	Wild
	Dah	1:16	56.25	Wild
	Alst	01:02:00	58	PassionFruit	54.8	4.83322	2.16148
	Alst	01:02:00	52	PassionFruit
	Alst	01:02:00	62	PassionFruit
	Alst	01:02:00	54	PassionFruit
	Alst	01:02:00	48	PassionFruit
	Dah	01:02:00	42	PassionFruit	45.2	4.83322	2.16148
	Dah	01:02:00	48	PassionFruit
	Dah	01:02:00	38	PassionFruit
	Dah	01:02:00	46	PassionFruit
	Dah	01:02:00	52	PassionFruit
	Alst	01:16:00	42	Banana	40.4	4.88262	2.18358
	Alst	01:16:00	37	Banana
	Alst	01:16:00	43	Banana
	Alst	01:16:00	33	Banana
	Alst	01:16:00	47	Banana
	Dah	01:16:00	58	Banana	59.6	4.88262	2.18358
	Dah	01:16:00	63	Banana
	Dah	01:16:00	57	Banana
	Dah	01:16:00	67	Banana
	Dah	01:16:00	53	Banana
	Alst	01:02:00	54.2169	Canton	55.715	1.64327	0.734894
	Alst	01:02:00	58.3333	Canton
	Alst	01:02:00	54.2857	Canton
	Alst	01:02:00	56.9444	Canton
	Alst	01:02:00	54.7945	Canton
	Dah	01:02:00	45.78	Canton	44.286	1.64074	0.733761
	Dah	01:02:00	41.67	Canton
	Dah	01:02:00	45.71	Canton
	Dah	01:02:00	43.06	Canton
	Dah	01:02:00	45.21	Canton
	Alst	01:16:00	47.46	Canton	41.996	4.18157	1.87006
	Alst	01:16:00	45.45	Canton
	Alst	01:16:00	35.56	Canton
	Alst	01:16:00	41.51	Canton
	Alst	01:16:00	40	Canton
	Dah	01:16:00	52.54	Canton	58.004	4.18157	1.87006
	Dah	01:16:00	54.55	Canton
	Dah	01:16:00	64.44	Canton
	Dah	01:16:00	58.49	Canton
	Dah	01:16:00	60	Canton

## Sheet: Fig 4A
		1:2		1:16
		A	D	A	D
		6.04251	4.61031	3.56451	0.659886
		2.61842	1.67103	5.48387	0.74826
		9.73792	2.54977	7.92114	1.65495
		2.61842	1.17764	8.66144	7.59651
		7.97799	4.8169	6.3261	2.98959
		5.6109	1.49078	13.1769	3.70709
		9.81907	4.94121	7.62777	3.73699
	Mean	6.34646	3.49151	7.53739	3.90044
	SD	2.7942	1.89733	2.79517	3.13441
	S.E.M	1.05611	0.670806	1.05647	1.10818
	A = Alstonville
	D = Dahomey

## Sheet: Fig 4B
		1:2		1:16
		A	D	A	D
		109.574	72.877	50.5773	39.7428
		55.795	41.1465	24.1088	21.3055
		101.716	47.8519	44.6497	36.9954
		62.4627	51.1586	44.6676	37.4953
		61.3228	27.4555	60.1666	35.901
		67.7474	30.4266	58.8736	40.626
				43.7529	27.2122
				34.7252	19.4382
				35.0267	15.6509
	Mean	76.4363	45.1527	44.0609	30.4852
	SD	21.065	15.0449	10.9997	9.1072
	S.E.M	8.59975	6.14206	3.66657	3.03573
	A = Alstonville
	D = Dahomey

## Sheet: Fig 5A
		Eclosion
		Control						Rotenone
		1:2		1:16				1:2		1:16
		A	D	A	D			A	D	A	D
		45	35	27	45			38	21	30	29
		41	31	28	37			31	28	27	19
		39	30	25	56			32	22	35	32
		46	31	30	35			28	20	30	22
		42	37	14	19			28	19	31	22
	Mean	42.6	32.8	24.8	38.4		Mean	31.4	22	30.6	24.8
	SD	2.57682	2.71293	5.6356	12.1918		SD	3.66606	3.16228	2.57682	4.87442
	S.E.M	1.15239	1.21326	2.52032	5.45234		S.E.M	1.63951	1.41421	1.15239	2.17991

## Sheet: Fig 5B
		Activity
		Control						Rotenone
		1:2		1:16				1:2		1:16
		A	D	A	D			A	D	A	D
		6.04	4.61	3.56	0.66			3.77	3.99	2.07	1.22
		2.62	1.67	5.48	0.75			4.32	2.45	4.83	2.28
		9.74	2.55	7.92	1.65			4.49	2.18	4.25	3.39
		2.62	1.18	8.66	7.6			1.09	2.17	5.23	1.92
		7.98	4.82	6.33	2.99			3.01	3.04	4.64	3.11
		5.61	1.49	13.2	3.71			4.03	2.17	2.81	1.89
		9.82	4.94	7.63	3.74
	Mean	6.34714	3.03714	7.54	3.01429		Mean	3.45167	2.66667	3.97167	2.30167
	SD	2.79437	1.56855	2.80282	2.22232		SD	1.15762	0.6668	1.14091	0.744254
	S.E.M	1.05617	0.592854	1.05937	0.839958		S.E.M	0.472596	0.27222	0.465775	0.30384

## Sheet: Fig 5C
		SOD
		Control						Rotenone
		1:2		1:16				1:2		1:16
		A	D	A	D			A	D	A	D
		30.3893	44.9879	19.7058	36.6475			39.2639	62.2705	25.153	39.6645
		21.056	31.441	17.1553	20.3616			29.7439	45.4273	22.5515	26.2224
		23.038	32.9215	11.9675	16.2914			31.7655	47.1186	20.6347	21.8537
		25.0989	34.6858	10.2461	17.5128			33.8676	49.1342	18.8789	22.8618
		31.8975	35.8333	21.1587	30.3935			40.8022	50.445	30.0097	33.4933
	Mean	26.2959	35.9739	16.0467	24.2414		Mean	35.0886	50.8791	23.4456	28.8191
	SD	4.18658	4.74964	4.267	7.9409		SD	4.27032	5.94743	3.88736	6.78558
	S.E.M	1.8723	2.1241	1.90826	3.55128		S.E.M	1.90974	2.65977	1.73848	3.0346

[truncated: 33 more sheets: Fig 5D, Fig 7C&D, Fig 8A, Fig 8B, Fig 8C, Fig 8D, Fig 10, Fig 11A, Fig 11B, Fig 12A, Fig 12B, Fig 12C, Fig 12D, Fig 12E, Fig 12F, Fig 14A, Fig 14B, Fig 14C, S1C Fig, S1D Fig …]
